# Supplementary material for: Genomic evolution of ST228 SCCmec-I MRSA 10 years after a major nosocomial outbreak
Source: J Clin Microbiol. 2024 Jun 27;62(7):e00203-24. doi: 10.1128/jcm.00203-24 (PMC11250417; doi:10.1128/jcm.00203-24)
Supplement: Supplemental tables — Tables S1 to S5. [file jcm.00203-24-s0006.xlsx]

## Sheet: Table S1
	Table S1: list of all isolates and associated genomes used in this study. ND = not determined.
	Sample ID	Sampling location	Year	Lausanne ST228 epidemic clone	Study	Project accession (ENA)	Sample accession (ENA)	Time-scaled haplotypic density (THD)	Origin
	17655	CH-Lausanne	2007	no	Abdelbary et al., 2020	PRJEB34139	SAMEA5886200	ND	Abscess
	18881	CH-Lausanne	2009	yes	Abdelbary et al., 2020	PRJEB34139	SAMEA5886201	0.0396984	Abscess
	19807	CH-Lausanne	2009	yes	Senn et al., 2016	PRJEB34139	SAMEA5886232	0.0372227	Abscess
	21992	CH-Lausanne	2010	yes	Senn et al., 2016	PRJEB34139	SAMEA5886076	0.0222115	Abscess
	29416	CH-Geneva	2012	no	Abdelbary et al., 2020	PRJEB34863	SAMEA6125829	ND	Abscess
	29414	CH-Geneva	2012	no	Abdelbary et al., 2020	PRJEB34863	SAMEA6125824	ND	Abscess
	29412	CH-Geneva	2012	no	Abdelbary et al., 2020	PRJEB34863	SAMEA6125820	ND	Abscess
	34698	CH-Lausanne	2018	yes	This study	PRJEB49254	SAMEA114290726	0.0186612	Abscess
	34191	CH-Lausanne	2017	yes	This study	PRJEB49254	SAMEA13121241	0.0211737	Ascite Liquid
	22273	CH-Lausanne	2010	yes	Senn et al., 2016	PRJEB34139	SAMEA5886083	0.0396984	Biological Liquide
	20964	CH-Lausanne	2010	yes	Senn et al., 2016	PRJEB34139	SAMEA5886048	0.0353017	Biological Liquide
	29407	CH-Geneva	2012	no	Abdelbary et al., 2020	PRJEB34863	SAMEA6125821	ND	Biopsy
	29624	Sweden	2006	no	Abdelbary et al., 2020	PRJEB34863	SAMEA6125941	ND	Blood
	29622	Italy	2006	no	Abdelbary et al., 2020	PRJEB34863	SAMEA6125862	ND	Blood
	29621	Italy	2006	no	Abdelbary et al., 2020	PRJEB34863	SAMEA6125864	ND	Blood
	29620	Italy	2006	no	Abdelbary et al., 2020	PRJEB34863	SAMEA6125870	ND	Blood
	29619	Italy	2006	no	Abdelbary et al., 2020	PRJEB34863	SAMEA6125863	ND	Blood
	29617	Italy	2006	no	Abdelbary et al., 2020	PRJEB34863	SAMEA6125857	ND	Blood
	29616	Italy	2006	no	Abdelbary et al., 2020	PRJEB34863	SAMEA6125860	ND	Blood
	29613	Italy	2006	no	Abdelbary et al., 2020	PRJEB34863	SAMEA6125856	ND	Blood
	29612	Italy	2006	no	Abdelbary et al., 2020	PRJEB34863	SAMEA6125858	ND	Blood
	29608	Italy	2006	no	Abdelbary et al., 2020	PRJEB34863	SAMEA6125851	ND	Blood
	29607	Italy	2006	no	Abdelbary et al., 2020	PRJEB34863	SAMEA6125846	ND	Blood
	29606	Italy	2006	no	Abdelbary et al., 2020	PRJEB34863	SAMEA6125847	ND	Blood
	29605	Italy	2006	no	Abdelbary et al., 2020	PRJEB34863	SAMEA6125844	ND	Blood
	29603	Italy	2006	no	Abdelbary et al., 2020	PRJEB34863	SAMEA6125854	ND	Blood
	29602	Italy	2006	no	Abdelbary et al., 2020	PRJEB34863	SAMEA6125848	ND	Blood
	29601	Italy	2006	no	Abdelbary et al., 2020	PRJEB34863	SAMEA6125850	ND	Blood
	29600	Italy	2006	no	Abdelbary et al., 2020	PRJEB34863	SAMEA6125843	ND	Blood
	29596	Croatia	2006	no	Abdelbary et al., 2020	PRJEB34863	SAMEA6125841	ND	Blood
	29594	Croatia	2006	no	Abdelbary et al., 2020	PRJEB34863	SAMEA6125849	ND	Blood
	29593	Croatia	2006	no	Abdelbary et al., 2020	PRJEB34863	SAMEA6125839	ND	Blood
	29592	Croatia	2006	no	Abdelbary et al., 2020	PRJEB34863	SAMEA6125837	ND	Blood
	29591	Croatia	2006	no	Abdelbary et al., 2020	PRJEB34863	SAMEA6125835	ND	Blood
	29590	Croatia	2006	no	Abdelbary et al., 2020	PRJEB34863	SAMEA6125836	ND	Blood
	29589	Croatia	2006	no	Abdelbary et al., 2020	PRJEB34863	SAMEA6125834	ND	Blood
	29588	Croatia	2006	no	Abdelbary et al., 2020	PRJEB34863	SAMEA6125840	ND	Blood
	29587	Croatia	2006	no	Abdelbary et al., 2020	PRJEB34863	SAMEA6125832	ND	Blood
	29586	Croatia	2006	no	Abdelbary et al., 2020	PRJEB34863	SAMEA6125831	ND	Blood
	29585	Croatia	2006	no	Abdelbary et al., 2020	PRJEB34863	SAMEA6125833	ND	Blood
	29580	Austria	2006	no	Abdelbary et al., 2020	PRJEB34863	SAMEA6125669	ND	Blood
	29579	Austria	2006	no	Abdelbary et al., 2020	PRJEB34863	SAMEA6125666	ND	Blood
	29578	Austria	2006	no	Abdelbary et al., 2020	PRJEB34863	SAMEA6125670	ND	Blood
	29577	Austria	2006	no	Abdelbary et al., 2020	PRJEB34863	SAMEA6125663	ND	Blood
	29576	Austria	2006	no	Abdelbary et al., 2020	PRJEB34863	SAMEA6125667	ND	Blood
	29574	Poland	2006	no	Abdelbary et al., 2020	PRJEB34863	SAMEA6125931	ND	Blood
	29573	Poland	2006	no	Abdelbary et al., 2020	PRJEB34863	SAMEA6125927	ND	Blood
	29571	Sweden	2006	no	Abdelbary et al., 2020	PRJEB34863	SAMEA6125935	ND	Blood
	29570	Sweden	2006	no	Abdelbary et al., 2020	PRJEB34863	SAMEA6125947	ND	Blood
	29569	Sweden	2006	no	Abdelbary et al., 2020	PRJEB34863	SAMEA6125936	ND	Blood
	29568	Sweden	2006	no	Abdelbary et al., 2020	PRJEB34863	SAMEA6125933	ND	Blood
	29567	Sweden	2006	no	Abdelbary et al., 2020	PRJEB34863	SAMEA6125937	ND	Blood
	29566	Sweden	2006	no	Abdelbary et al., 2020	PRJEB34863	SAMEA6125691	ND	Blood
	29565	Sweden	2006	no	Abdelbary et al., 2020	PRJEB34863	SAMEA6125930	ND	Blood
	29564	Sweden	2006	no	Abdelbary et al., 2020	PRJEB34863	SAMEA6125929	ND	Blood
	29623	Bulgaria	2007	no	Abdelbary et al., 2020	PRJEB34863	SAMEA6125678	ND	Blood
	29618	Italy	2007	no	Abdelbary et al., 2020	PRJEB34863	SAMEA6125861	ND	Blood
	29615	Italy	2007	no	Abdelbary et al., 2020	PRJEB34863	SAMEA6125855	ND	Blood
	29611	Italy	2007	no	Abdelbary et al., 2020	PRJEB34863	SAMEA6125852	ND	Blood
	29610	Italy	2007	no	Abdelbary et al., 2020	PRJEB34863	SAMEA6125853	ND	Blood
	29597	Croatia	2007	no	Abdelbary et al., 2020	PRJEB34863	SAMEA6125866	ND	Blood
	29595	Croatia	2007	no	Abdelbary et al., 2020	PRJEB34863	SAMEA6125838	ND	Blood
	29583	Austria	2007	no	Abdelbary et al., 2020	PRJEB34863	SAMEA6125664	ND	Blood
	29581	Austria	2007	no	Abdelbary et al., 2020	PRJEB34863	SAMEA6125673	ND	Blood
	29572	Germany	2007	no	Abdelbary et al., 2020	PRJEB34863	SAMEA6125682	ND	Blood
	12307	CH-Lausanne	2002	no	Abdelbary et al., 2020	PRJEB34863	SAMEA6125914	ND	Blood
	13123	CH-Lausanne	2003	no	Abdelbary et al., 2020	PRJEB34863	SAMEA6125915	ND	Blood
	29521	Italy	2007	no	Abdelbary et al., 2020	PRJEB34863	SAMEA6125883	ND	Blood
	29532	Italy	2009	no	Abdelbary et al., 2020	PRJEB34863	SAMEA6125893	ND	Blood
	29530	Italy	2009	no	Abdelbary et al., 2020	PRJEB34863	SAMEA6125885	ND	Blood
	29527	Italy	2009	no	Abdelbary et al., 2020	PRJEB34863	SAMEA6125886	ND	Blood
	29736	Slovenia	2011	no	Abdelbary et al., 2020	PRJEB34863	SAMEA6125939	ND	Blood
	29735	Slovenia	2011	no	Abdelbary et al., 2020	PRJEB34863	SAMEA6125940	ND	Blood
	29734	Czech Republic	2011	no	Abdelbary et al., 2020	PRJEB34863	SAMEA6125680	ND	Blood
	29733	Italy	2011	no	Abdelbary et al., 2020	PRJEB34863	SAMEA6125867	ND	Blood
	29732	Italy	2011	no	Abdelbary et al., 2020	PRJEB34863	SAMEA6125874	ND	Blood
	29731	Italy	2011	no	Abdelbary et al., 2020	PRJEB34863	SAMEA6125882	ND	Blood
	29730	Italy	2011	no	Abdelbary et al., 2020	PRJEB34863	SAMEA6125875	ND	Blood
	29729	Italy	2011	no	Abdelbary et al., 2020	PRJEB34863	SAMEA6125877	ND	Blood
	29728	Italy	2011	no	Abdelbary et al., 2020	PRJEB34863	SAMEA6125876	ND	Blood
	29727	Italy	2011	no	Abdelbary et al., 2020	PRJEB34863	SAMEA6125872	ND	Blood
	29725	Italy	2011	no	Abdelbary et al., 2020	PRJEB34863	SAMEA6125873	ND	Blood
	29724	Italy	2011	no	Abdelbary et al., 2020	PRJEB34863	SAMEA6125868	ND	Blood
	29722	Italy	2011	no	Abdelbary et al., 2020	PRJEB34863	SAMEA6125865	ND	Blood
	29721	Poland	2011	no	Abdelbary et al., 2020	PRJEB34863	SAMEA6125928	ND	Blood
	29398	CH-Geneva	2011	no	Abdelbary et al., 2020	PRJEB34863	SAMEA6125739	ND	Blood
	18583	CH-Lausanne	2008	yes	Abdelbary et al., 2020	PRJEB34139	SAMEA5886215	0.0371865	Blood
	17712	CH-Lausanne	2008	yes	Abdelbary et al., 2020	PRJEB34139	SAMEA5886134	0.0238063	Blood
	25225	CH-Lausanne	2012	yes	Senn et al., 2016	PRJEB34139	SAMEA5886120	0.016535	Blood
	29523	Italy	2009	no	Abdelbary et al., 2020	PRJEB34863	SAMEA6125878	ND	Broncho-Alveolar Lavage
	29405	CH-Geneva	2011	no	Abdelbary et al., 2020	PRJEB34863	SAMEA6125815	ND	Broncho-Alveolar Lavage
	29397	CH-Geneva	2010	no	Abdelbary et al., 2020	PRJEB34863	SAMEA6125809	ND	Catheter
	29404	CH-Geneva	2011	no	Abdelbary et al., 2020	PRJEB34863	SAMEA6125814	ND	Catheter
	29408	CH-Geneva	2012	no	Abdelbary et al., 2020	PRJEB34863	SAMEA6125823	ND	Catheter
	29399	CH-Geneva	2011	no	Abdelbary et al., 2020	PRJEB34863	SAMEA6125810	ND	Drain
	14376	CH-Lausanne	2004	no	Abdelbary et al., 2020	PRJEB34863	SAMEA6125922	ND	Endotrracheal Secretion
	29308	CH-Geneva	1999	no	Abdelbary et al., 2020	PRJEB34863	SAMEA6125720	ND	Expectoration
	29312	CH-Geneva	2000	no	Abdelbary et al., 2020	PRJEB34863	SAMEA6125727	ND	Expectoration
	29372	CH-Geneva	2007	no	Abdelbary et al., 2020	PRJEB34863	SAMEA6125808	ND	Expectoration
	28587	CH-Lausanne	2013	no	This study	PRJEB49254	SAMEA114290705	ND	Nose-Throat-Inguinal
	26969	CH-Lausanne	2013	yes	This study	PRJEB49254	SAMEA114290704	0.0371865	Nose-Throat-Inguinal
	28207	CH-Lausanne	2013	yes	This study	PRJEB49254	SAMEA112748824	0.0193802	Nose-Throat-Inguinal
	29278	CH-Lausanne	2013	yes	This study	PRJEB49254	SAMEA112748827	0.0190779	Nose-Throat-Inguinal
	28508	CH-Lausanne	2013	yes	This study	PRJEB49254	SAMEA112748826	0.0177713	Nose-Throat-Inguinal
	27556	CH-Lausanne	2013	yes	This study	PRJEB49254	SAMEA112748822	0.0162263	Nose-Throat-Inguinal
	29440	CH-Lausanne	2013	yes	This study	PRJEB49254	SAMEA114290706	0.0157018	Nose-Throat-Inguinal
	28288	CH-Lausanne	2013	yes	This study	PRJEB49254	SAMEA112748825	0.0153728	Nose-Throat-Inguinal
	28082	CH-Lausanne	2013	yes	This study	PRJEB49254	SAMEA112748823	0.0122216	Nose-Throat-Inguinal
	29336	CH-Geneva	2003	no	Abdelbary et al., 2020	PRJEB34863	SAMEA6125755	ND	Inguinal
	13419	CH-Lausanne	2003	no	Abdelbary et al., 2020	PRJEB34863	SAMEA6125917	ND	Inguinal
	18419	CH-Lausanne	2008	yes	Abdelbary et al., 2020	PRJEB34139	SAMEA5886154	0.0396984	Inguinal
	18800	CH-Lausanne	2008	yes	Abdelbary et al., 2020	PRJEB34139	SAMEA5886197	0.0354282	Inguinal
	18591	CH-Lausanne	2008	yes	Abdelbary et al., 2020	PRJEB34139	SAMEA5886175	0.0354282	Inguinal
	18767	CH-Lausanne	2008	yes	Abdelbary et al., 2020	PRJEB34139	SAMEA5886218	0.0331884	Inguinal
	19787	CH-Lausanne	2009	yes	Senn et al., 2016	PRJEB34139	SAMEA5886236	0.0396984	Inguinal
	19501	CH-Lausanne	2009	yes	Senn et al., 2016	PRJEB34139	SAMEA5886216	0.0396984	Inguinal
	19241	CH-Lausanne	2009	yes	Abdelbary et al., 2020	PRJEB34139	SAMEA5886224	0.0396984	Inguinal
	19158	CH-Lausanne	2009	yes	Senn et al., 2016	PRJEB34139	SAMEA5886221	0.0396984	Inguinal
	20502	CH-Lausanne	2009	yes	Senn et al., 2016	PRJEB34139	SAMEA5886039	0.0376853	Inguinal
	20426	CH-Lausanne	2009	yes	Senn et al., 2016	PRJEB34139	SAMEA5886256	0.0376853	Inguinal
	19826	CH-Lausanne	2009	yes	Senn et al., 2016	PRJEB34139	SAMEA5886245	0.0372227	Inguinal
	19421	CH-Lausanne	2009	yes	Senn et al., 2016	PRJEB34139	SAMEA5886223	0.0372227	Inguinal
	19284	CH-Lausanne	2009	yes	Senn et al., 2016	PRJEB34139	SAMEA5886229	0.0371865	Inguinal
	20312	CH-Lausanne	2009	yes	Senn et al., 2016	PRJEB34139	SAMEA5886258	0.0348325	Inguinal
	20528	CH-Lausanne	2009	yes	Senn et al., 2016	PRJEB34139	SAMEA5886036	0.0325551	Inguinal
	20356	CH-Lausanne	2009	yes	Senn et al., 2016	PRJEB34139	SAMEA5886253	0.0259997	Inguinal
	20296	CH-Lausanne	2009	yes	Senn et al., 2016	PRJEB34139	SAMEA5886244	0.0241865	Inguinal
	21035	CH-Lausanne	2010	yes	Abdelbary et al., 2020	PRJEB34139	SAMEA5886049	0.0396984	Inguinal
	21014	CH-Lausanne	2010	yes	Senn et al., 2016	PRJEB34139	SAMEA5886053	0.0396984	Inguinal
	20966	CH-Lausanne	2010	yes	Senn et al., 2016	PRJEB34139	SAMEA5886054	0.0376853	Inguinal
	20913	CH-Lausanne	2010	yes	Senn et al., 2016	PRJEB34139	SAMEA5886044	0.0376853	Inguinal
	20705	CH-Lausanne	2010	yes	Senn et al., 2016	PRJEB34139	SAMEA5886037	0.0376853	Inguinal
	20820	CH-Lausanne	2010	yes	Senn et al., 2016	PRJEB34139	SAMEA5886045	0.0371865	Inguinal
	20668	CH-Lausanne	2010	yes	Senn et al., 2016	PRJEB34139	SAMEA5886034	0.0371865	Inguinal
	22695	CH-Lausanne	2010	yes	Senn et al., 2016	PRJEB34139	SAMEA5886089	0.0353539	Inguinal
	20552	CH-Lausanne	2010	yes	Senn et al., 2016	PRJEB34139	SAMEA5886033	0.0348325	Inguinal
	21506	CH-Lausanne	2010	yes	Senn et al., 2016	PRJEB34139	SAMEA5886067	0.0330956	Inguinal
	21051	CH-Lausanne	2010	yes	Senn et al., 2016	PRJEB34139	SAMEA5886055	0.0325551	Inguinal
	20870	CH-Lausanne	2010	yes	Senn et al., 2016	PRJEB34139	SAMEA5886056	0.0325551	Inguinal
	21825	CH-Lausanne	2010	yes	Senn et al., 2016	PRJEB34139	SAMEA5886077	0.0309254	Inguinal
	20978	CH-Lausanne	2010	yes	Senn et al., 2016	PRJEB34139	SAMEA5886046	0.0304983	Inguinal
	21433	CH-Lausanne	2010	yes	Senn et al., 2016	PRJEB34139	SAMEA5886058	0.0288367	Inguinal
	20782	CH-Lausanne	2010	yes	Senn et al., 2016	PRJEB34139	SAMEA5886040	0.0286938	Inguinal
	21531	CH-Lausanne	2010	yes	Senn et al., 2016	PRJEB34139	SAMEA5886072	0.0268979	Inguinal
	21153	CH-Lausanne	2010	yes	Senn et al., 2016	PRJEB34139	SAMEA5886057	0.0268979	Inguinal
	20579	CH-Lausanne	2010	yes	Senn et al., 2016	PRJEB34139	SAMEA5886038	0.0267635	Inguinal
	21229	CH-Lausanne	2010	yes	Senn et al., 2016	PRJEB34139	SAMEA5886059	0.0253012	Inguinal
	21725	CH-Lausanne	2010	yes	Abdelbary et al., 2020	PRJEB34139	SAMEA5886069	0.0252253	Inguinal
	20588	CH-Lausanne	2010	yes	Abdelbary et al., 2020	PRJEB34139	SAMEA5886035	0.0242143	Inguinal
	23253	CH-Lausanne	2011	yes	Senn et al., 2016	PRJEB34139	SAMEA5886090	0.0326266	Inguinal
	23212	CH-Lausanne	2011	yes	Abdelbary et al., 2020	PRJEB34139	SAMEA5886095	0.0289068	Inguinal
	23290	CH-Lausanne	2011	yes	Senn et al., 2016	PRJEB34139	SAMEA5886096	0.0270825	Inguinal
	23746	CH-Lausanne	2011	yes	Senn et al., 2016	PRJEB34139	SAMEA5886113	0.0204504	Inguinal
	29704	CH-Lausanne	2014	yes	This study	PRJEB49254	SAMEA112748829	0.0203684	Scrotal Hematoma Fragment
	29487	CH-Lausanne	2014	yes	This study	PRJEB49254	SAMEA112748828	0.0181794	Scrotal Hematoma Fragment
	29301	CH-Geneva	1999	no	Abdelbary et al., 2020	PRJEB34863	SAMEA6125712	ND	Nose
	29320	CH-Geneva	2001	no	Abdelbary et al., 2020	PRJEB34863	SAMEA6125732	ND	Nose
	29319	CH-Geneva	2001	no	Abdelbary et al., 2020	PRJEB34863	SAMEA6125729	ND	Nose
	17551	CH-Lausanne	2007	no	Abdelbary et al., 2020	PRJEB34139	SAMEA5886143	ND	Nose
	18441	CH-Lausanne	2008	no	Abdelbary et al., 2020	PRJEB34139	SAMEA5886158	ND	Nose
	18086	CH-Lausanne	2008	no	Abdelbary et al., 2020	PRJEB34139	SAMEA5886152	ND	Nose
	20281	CH-Lausanne	2009	no	Abdelbary et al., 2020	PRJEB34139	SAMEA5886248	ND	Nose
	18655	CH-Lausanne	2008	yes	Abdelbary et al., 2020	PRJEB34139	SAMEA5886195	0.0396984	Nose
	18801	CH-Lausanne	2008	yes	Abdelbary et al., 2020	PRJEB34139	SAMEA5886199	0.0371865	Nose
	19521	CH-Lausanne	2009	yes	Senn et al., 2016	PRJEB34139	SAMEA5886227	0.0396984	Nose
	19983	CH-Lausanne	2009	yes	Senn et al., 2016	PRJEB34139	SAMEA5886239	0.0372227	Nose
	19811	CH-Lausanne	2009	yes	Senn et al., 2016	PRJEB34139	SAMEA5886240	0.0372227	Nose
	19223	CH-Lausanne	2009	yes	Senn et al., 2016	PRJEB34139	SAMEA5886214	0.0371865	Nose
	19183	CH-Lausanne	2009	yes	Senn et al., 2016	PRJEB34139	SAMEA5886220	0.0371865	Nose
	20070	CH-Lausanne	2009	yes	Senn et al., 2016	PRJEB34139	SAMEA5886249	0.0348325	Nose
	20145	CH-Lausanne	2009	yes	Senn et al., 2016	PRJEB34139	SAMEA5886242	0.0286228	Nose
	20104	CH-Lausanne	2009	yes	Senn et al., 2016	PRJEB34139	SAMEA5886241	0.0275625	Nose
	19907	CH-Lausanne	2009	yes	Abdelbary et al., 2020	PRJEB34139	SAMEA5886237	0.0259997	Nose
	21174	CH-Lausanne	2010	yes	Senn et al., 2016	PRJEB34139	SAMEA5886066	0.0396984	Nose
	22127	CH-Lausanne	2010	yes	Senn et al., 2016	PRJEB34139	SAMEA5886075	0.0352414	Nose
	21753	CH-Lausanne	2010	yes	Senn et al., 2016	PRJEB34139	SAMEA5886068	0.0307804	Nose
	20629	CH-Lausanne	2010	yes	Senn et al., 2016	PRJEB34139	SAMEA5886042	0.0269487	Nose
	22077	CH-Lausanne	2010	yes	Senn et al., 2016	PRJEB34139	SAMEA5886078	0.0237429	Nose
	22503	CH-Vaud	2010	no	Abdelbary et al., 2020	PRJEB34863	SAMEA6125954	ND	Nose-Inguinal
	22501	CH-Vaud	2010	no	Abdelbary et al., 2020	PRJEB34863	SAMEA6125953	ND	Nose-Inguinal
	22258	CH-Vaud	2010	no	Abdelbary et al., 2020	PRJEB34863	SAMEA6125956	ND	Nose-Inguinal
	21962	CH-Vaud	2010	no	Abdelbary et al., 2020	PRJEB34863	SAMEA6125961	ND	Nose-Inguinal
	21630	CH-Vaud	2010	no	Abdelbary et al., 2020	PRJEB34863	SAMEA6125949	ND	Nose-Inguinal
	21317	CH-Vaud	2010	no	Abdelbary et al., 2020	PRJEB34863	SAMEA6125946	ND	Nose-Inguinal
	24382	CH-Vaud	2011	no	Abdelbary et al., 2020	PRJEB34863	SAMEA6125964	ND	Nose-Inguinal
	23711	CH-Vaud	2011	no	Abdelbary et al., 2020	PRJEB34863	SAMEA6125962	ND	Nose-Inguinal
	22410	CH-Lausanne	2010	yes	Abdelbary et al., 2020	PRJEB34139	SAMEA5886080	0.0270444	Nose-Inguinal
	22682	CH-Lausanne	2010	yes	Abdelbary et al., 2020	PRJEB34139	SAMEA5886093	0.0238481	Nose-Inguinal
	23581	CH-Lausanne	2011	yes	Abdelbary et al., 2020	PRJEB34139	SAMEA5886092	0.0190373	Nose-Inguinal
	21314	CH-Vaud	2010	no	Abdelbary et al., 2020	PRJEB34863	SAMEA6125945	ND	Nose-Inguinal-Throat
	24250	CH-Vaud	2011	no	Abdelbary et al., 2020	PRJEB34863	SAMEA6125968	ND	Nose-Inguinal-Urine
	21658	CH-Vaud	2010	no	Abdelbary et al., 2020	PRJEB34863	SAMEA6125950	ND	Nose-Inguinal-Wound
	18667	CH-Lausanne	2008	yes	Senn et al., 2016	PRJEB34139	SAMEA5886231	0.0396984	Nose-Throat
	20284	CH-Lausanne	2009	yes	Senn et al., 2016	PRJEB34139	SAMEA5886251	0.0396984	Nose-Throat
	19947	CH-Lausanne	2009	yes	Senn et al., 2016	PRJEB34139	SAMEA5886235	0.0396984	Nose-Throat
	19369	CH-Lausanne	2009	yes	Senn et al., 2016	PRJEB34139	SAMEA5886225	0.0396984	Nose-Throat
	18932	CH-Lausanne	2009	yes	Senn et al., 2016	PRJEB34139	SAMEA5886209	0.0396984	Nose-Throat
	19329	CH-Lausanne	2009	yes	Senn et al., 2016	PRJEB34139	SAMEA5886219	0.0374075	Nose-Throat
	20006	CH-Lausanne	2009	yes	Senn et al., 2016	PRJEB34139	SAMEA5886238	0.0372301	Nose-Throat
	19633	CH-Lausanne	2009	yes	Senn et al., 2016	PRJEB34139	SAMEA5886230	0.0372204	Nose-Throat
	19078	CH-Lausanne	2009	yes	Senn et al., 2016	PRJEB34139	SAMEA5886213	0.0372162	Nose-Throat
	18875	CH-Lausanne	2009	yes	Abdelbary et al., 2020	PRJEB34139	SAMEA5886210	0.0371865	Nose-Throat
	20377	CH-Lausanne	2009	yes	Abdelbary et al., 2020	PRJEB34139	SAMEA5886254	0.0325551	Nose-Throat
	20434	CH-Lausanne	2009	yes	Senn et al., 2016	PRJEB34139	SAMEA5886255	0.0228238	Nose-Throat
	22431	CH-Lausanne	2010	yes	Senn et al., 2016	PRJEB34139	SAMEA5886081	0.0396984	Nose-Throat
	21775	CH-Lausanne	2010	yes	Abdelbary et al., 2020	PRJEB34139	SAMEA5886071	0.0352414	Nose-Throat
	21710	CH-Lausanne	2010	yes	Senn et al., 2016	PRJEB34139	SAMEA5886064	0.0330678	Nose-Throat
	20931	CH-Lausanne	2010	yes	Senn et al., 2016	PRJEB34139	SAMEA5886051	0.0304983	Nose-Throat
	21581	CH-Lausanne	2010	yes	Senn et al., 2016	PRJEB34139	SAMEA5886065	0.0290404	Nose-Throat
	21853	CH-Lausanne	2010	yes	Abdelbary et al., 2020	PRJEB34139	SAMEA5886079	0.0286384	Nose-Throat
	21013	CH-Lausanne	2010	yes	Senn et al., 2016	PRJEB34139	SAMEA5886047	0.0268979	Nose-Throat
	21072	CH-Lausanne	2010	yes	Senn et al., 2016	PRJEB34139	SAMEA5886050	0.0236558	Nose-Throat
	23142	CH-Lausanne	2011	yes	Senn et al., 2016	PRJEB34139	SAMEA5886091	0.0352414	Nose-Throat
	23600	CH-Lausanne	2011	yes	Senn et al., 2016	PRJEB34139	SAMEA5886098	0.0348325	Nose-Throat
	22820	CH-Lausanne	2011	yes	Senn et al., 2016	PRJEB34139	SAMEA5886088	0.0289068	Nose-Throat
	23426	CH-Lausanne	2011	yes	Senn et al., 2016	PRJEB34139	SAMEA5886101	0.0270147	Nose-Throat
	23654	CH-Lausanne	2011	yes	Senn et al., 2016	PRJEB34139	SAMEA5886100	0.0216803	Nose-Throat
	10619	CH-Lausanne	2001	no	Abdelbary et al., 2020	PRJEB34863	SAMEA6125903	ND	Nose-Throat-Inguinal
	11638	CH-Lausanne	2002	no	Abdelbary et al., 2020	PRJEB34863	SAMEA6125919	ND	Nose-Throat-Inguinal
	33449	CH-Lausanne	2017	no	This study	PRJEB49254	SAMEA13121232	ND	Nose-Throat-Inguinal
	35021	CH-Lausanne	2018	no	This study	PRJEB49254	SAMEA13121246	ND	Nose-Throat-Inguinal
	24165	CH-Lausanne	2011	yes	Senn et al., 2016	PRJEB34139	SAMEA5886105	0.0326266	Nose-Throat-Inguinal
	24073	CH-Lausanne	2011	yes	Senn et al., 2016	PRJEB34139	SAMEA5886099	0.0306798	Nose-Throat-Inguinal
	24002	CH-Lausanne	2011	yes	Abdelbary et al., 2020	PRJEB34139	SAMEA5886102	0.0272095	Nose-Throat-Inguinal
	24135	CH-Lausanne	2011	yes	Senn et al., 2016	PRJEB34139	SAMEA5886109	0.0216803	Nose-Throat-Inguinal
	24718	CH-Lausanne	2011	yes	Senn et al., 2016	PRJEB34139	SAMEA5886111	0.021307	Nose-Throat-Inguinal
	24058	CH-Lausanne	2011	yes	Senn et al., 2016	PRJEB34139	SAMEA5886107	0.021307	Nose-Throat-Inguinal
	24752	CH-Lausanne	2011	yes	Senn et al., 2016	PRJEB34139	SAMEA5886108	0.0198758	Nose-Throat-Inguinal
	24328	CH-Lausanne	2011	yes	Senn et al., 2016	PRJEB34139	SAMEA5886110	0.0187101	Nose-Throat-Inguinal
	24094	CH-Lausanne	2011	yes	Senn et al., 2016	PRJEB34139	SAMEA5886104	0.0175358	Nose-Throat-Inguinal
	25867	CH-Lausanne	2012	yes	Senn et al., 2016	PRJEB34139	SAMEA5886121	0.0309292	Nose-Throat-Inguinal
	24954	CH-Lausanne	2012	yes	Abdelbary et al., 2020	PRJEB34139	SAMEA5886126	0.0288918	Nose-Throat-Inguinal
	25351	CH-Lausanne	2012	yes	Abdelbary et al., 2020	PRJEB34139	SAMEA5886125	0.0193867	Nose-Throat-Inguinal
	25083	CH-Lausanne	2012	yes	Abdelbary et al., 2020	PRJEB34139	SAMEA5886114	0.0190373	Nose-Throat-Inguinal
	25013	CH-Lausanne	2012	yes	Abdelbary et al., 2020	PRJEB34139	SAMEA5886119	0.0187567	Nose-Throat-Inguinal
	25565	CH-Lausanne	2012	yes	Senn et al., 2016	PRJEB34139	SAMEA5886122	0.0177971	Nose-Throat-Inguinal
	26294	CH-Lausanne	2012	yes	Senn et al., 2016	PRJEB34139	SAMEA5886146	0.0173878	Nose-Throat-Inguinal
	25429	CH-Lausanne	2012	yes	Senn et al., 2016	PRJEB34139	SAMEA5886128	0.0173397	Nose-Throat-Inguinal
	26395	CH-Lausanne	2012	yes	Senn et al., 2016	PRJEB34139	SAMEA5886127	0.0170996	Nose-Throat-Inguinal
	26348	CH-Lausanne	2012	yes	Senn et al., 2016	PRJEB34139	SAMEA5886130	0.0170996	Nose-Throat-Inguinal
	25542	CH-Lausanne	2012	yes	Senn et al., 2016	PRJEB34139	SAMEA5886118	0.0166806	Nose-Throat-Inguinal
	26118	CH-Lausanne	2012	yes	Abdelbary et al., 2020	PRJEB34139	SAMEA5886123	0.0162953	Nose-Throat-Inguinal
	25665	CH-Lausanne	2012	yes	Senn et al., 2016	PRJEB34139	SAMEA5886135	0.0162263	Nose-Throat-Inguinal
	25384	CH-Lausanne	2012	yes	Senn et al., 2016	PRJEB34139	SAMEA5886117	0.0162263	Nose-Throat-Inguinal
	26227	CH-Lausanne	2012	yes	Senn et al., 2016	PRJEB34139	SAMEA5886156	0.0152439	Nose-Throat-Inguinal
	25996	CH-Lausanne	2012	yes	Senn et al., 2016	PRJEB34139	SAMEA5886124	0.0142901	Nose-Throat-Inguinal
	26586	CH-Lausanne	2012	yes	Senn et al., 2016	PRJEB34139	SAMEA5886138	0.0142752	Nose-Throat-Inguinal
	25124	CH-Lausanne	2012	yes	Senn et al., 2016	PRJEB34139	SAMEA5886115	0.00675311	Nose-Throat-Inguinal
	30300	CH-Lausanne	2014	yes	This study	PRJEB49254	SAMEA114290710	0.0164002	Nose-Throat-Inguinal
	30163	CH-Lausanne	2014	yes	This study	PRJEB49254	SAMEA114290709	0.01595	Nose-Throat-Inguinal
	30596	CH-Lausanne	2014	yes	This study	PRJEB49254	SAMEA114290712	0.0157062	Nose-Throat-Inguinal
	30512	CH-Lausanne	2014	yes	This study	PRJEB49254	SAMEA112748831	0.0156095	Nose-Throat-Inguinal
	30367	CH-Lausanne	2014	yes	This study	PRJEB49254	SAMEA114290711	0.0156095	Nose-Throat-Inguinal
	30073	CH-Lausanne	2014	yes	This study	PRJEB49254	SAMEA112748830	0.0146325	Nose-Throat-Inguinal
	31388	CH-Lausanne	2015	yes	This study	PRJEB49254	SAMEA112748833	0.0172759	Nose-Throat-Inguinal
	30908	CH-Lausanne	2015	yes	This study	PRJEB49254	SAMEA112748832	0.0172759	Nose-Throat-Inguinal
	31175	CH-Lausanne	2015	yes	This study	PRJEB49254	SAMEA114290714	0.0151763	Nose-Throat-Inguinal
	31471	CH-Lausanne	2015	yes	This study	PRJEB49254	SAMEA114290715	0.0128551	Nose-Throat-Inguinal
	31940	CH-Lausanne	2015	yes	This study	PRJEB49254	SAMEA114290719	0.0127478	Nose-Throat-Inguinal
	31674	CH-Lausanne	2015	yes	This study	PRJEB49254	SAMEA114290718	0.0106294	Nose-Throat-Inguinal
	31928	CH-Lausanne	2015	yes	This study	PRJEB49254	SAMEA112748834	0.00991403	Nose-Throat-Inguinal
	32155	CH-Lausanne	2016	yes	This study	PRJEB49254	SAMEA114290722	0.0254211	Nose-Throat-Inguinal
	32156	CH-Lausanne	2016	yes	This study	PRJEB49254	SAMEA114290723	0.0238189	Nose-Throat-Inguinal
	32143	CH-Lausanne	2016	yes	This study	PRJEB49254	SAMEA114290721	0.0151763	Nose-Throat-Inguinal
	32166	CH-Lausanne	2016	yes	This study	PRJEB49254	SAMEA112748835	0.0133284	Nose-Throat-Inguinal
	32435	CH-Lausanne	2016	yes	This study	PRJEB49254	SAMEA114290725	0.0120319	Nose-Throat-Inguinal
	32015	CH-Lausanne	2016	yes	This study	PRJEB49254	SAMEA114290720	0.0112037	Nose-Throat-Inguinal
	33600	CH-Lausanne	2017	yes	This study	PRJEB49254	SAMEA13121235	0.0239661	Nose-Throat-Inguinal
	33460	CH-Lausanne	2017	yes	This study	PRJEB49254	SAMEA13121233	0.0223779	Nose-Throat-Inguinal
	33648	CH-Lausanne	2017	yes	This study	PRJEB49254	SAMEA13121236	0.0211737	Nose-Throat-Inguinal
	34103	CH-Lausanne	2017	yes	This study	PRJEB49254	SAMEA13121240	0.0196488	Nose-Throat-Inguinal
	33986	CH-Lausanne	2017	yes	This study	PRJEB49254	SAMEA13121239	0.0103558	Nose-Throat-Inguinal
	33080	CH-Lausanne	2017	yes	This study	PRJEB49254	SAMEA13121228	0.00984867	Nose-Throat-Inguinal
	33663	CH-Lausanne	2017	yes	This study	PRJEB49254	SAMEA13121237	0.008004	Nose-Throat-Inguinal
	34253	CH-Lausanne	2018	yes	This study	PRJEB49254	SAMEA13121242	0.0286228	Nose-Throat-Inguinal
	10431	CH-Lausanne	2001	no	Abdelbary et al., 2020	PRJEB34863	SAMEA6125905	ND	Other Clinic
	12711	CH-Lausanne	2003	no	Abdelbary et al., 2020	PRJEB34863	SAMEA6125909	ND	Other Clinic
	18540	CH-Lausanne	2008	yes	Abdelbary et al., 2020	PRJEB34139	SAMEA5886168	0.0396984	Other Clinic
	20348	CH-Lausanne	2009	yes	Senn et al., 2016	PRJEB34139	SAMEA5886259	0.0330678	Other Clinic
	19970	CH-Lausanne	2009	yes	Senn et al., 2016	PRJEB34139	SAMEA5886234	0.0326687	Other Clinic
	22749	CH-Lausanne	2010	yes	Abdelbary et al., 2020	PRJEB34139	SAMEA5886084	0.0396984	Other Clinic
	20896	CH-Lausanne	2010	yes	Senn et al., 2016	PRJEB34139	SAMEA5886043	0.0286384	Other Clinic
	21355	CH-Lausanne	2010	yes	Abdelbary et al., 2020	PRJEB34139	SAMEA5886070	0.0268166	Other Clinic
	23119	CH-Lausanne	2011	yes	Abdelbary et al., 2020	PRJEB34139	SAMEA5886094	0.0251114	Other Clinic
	33429	CH-Lausanne	2017	no	This study	PRJEB49254	SAMEA13121231	ND	Skin Swab
	30080	CH-Lausanne	2014	yes	This study	PRJEB49254	SAMEA114290708	0.0273072	Skin Swab
	13677	CH-Lausanne	2004	no	Abdelbary et al., 2020	PRJEB34863	SAMEA6125966	ND	Sputum
	14501	CH-Lausanne	2005	no	Abdelbary et al., 2020	PRJEB34863	SAMEA6125938	ND	Sputum
	17713	CH-Lausanne	2008	no	Abdelbary et al., 2020	PRJEB34139	SAMEA5886132	ND	Sputum
	29528	Italy	2009	no	Abdelbary et al., 2020	PRJEB34863	SAMEA6125880	ND	Sputum
	18734	CH-Lausanne	2008	yes	Abdelbary et al., 2020	PRJEB34139	SAMEA5886190	0.0396984	Sputum
	18503	CH-Lausanne	2008	yes	Abdelbary et al., 2020	PRJEB34139	SAMEA5886163	0.0371865	Sputum
	24908	CH-Lausanne	2011	yes	Senn et al., 2016	PRJEB34139	SAMEA5886112	0.0172183	Sputum
	26803	CH-Lausanne	2012	yes	Abdelbary et al., 2020	PRJEB34139	SAMEA5886133	0.0182486	Sputum
	32330	CH-Lausanne	2016	yes	This study	PRJEB49254	SAMEA114290724	0.00900182	Sputum
	33273	CH-Lausanne	2017	yes	This study	PRJEB49254	SAMEA13121229	0.0140121	Sputum
	34697	CH-Lausanne	2018	yes	This study	PRJEB49254	SAMEA13121244	0.0186612	Sputum
	34451	CH-Lausanne	2018	yes	This study	PRJEB49254	SAMEA13121243	0.0152941	Sputum
	17905	CH-Lausanne	2008	no	Abdelbary et al., 2020	PRJEB34139	SAMEA5886140	ND	Throat
	18535	CH-Lausanne	2008	yes	Senn et al., 2016	PRJEB34139	SAMEA5886211	0.0396984	Throat
	20393	CH-Lausanne	2009	yes	Abdelbary et al., 2020	PRJEB34139	SAMEA5886257	0.0396984	Throat
	19541	CH-Lausanne	2009	yes	Senn et al., 2016	PRJEB34139	SAMEA5886233	0.0396984	Throat
	20173	CH-Lausanne	2009	yes	Abdelbary et al., 2020	PRJEB34139	SAMEA5886243	0.0376853	Throat
	19876	CH-Lausanne	2009	yes	Senn et al., 2016	PRJEB34139	SAMEA5886250	0.0372227	Throat
	19573	CH-Lausanne	2009	yes	Abdelbary et al., 2020	PRJEB34139	SAMEA5886228	0.0331884	Throat
	22359	CH-Lausanne	2010	yes	Senn et al., 2016	PRJEB34139	SAMEA5886082	0.0396984	Throat
	21759	CH-Lausanne	2010	yes	Senn et al., 2016	PRJEB34139	SAMEA5886073	0.0396984	Throat
	21128	CH-Lausanne	2010	yes	Senn et al., 2016	PRJEB34139	SAMEA5886074	0.0349868	Throat
	22297	CH-Lausanne	2010	yes	Abdelbary et al., 2020	PRJEB34139	SAMEA5886097	0.0237429	Throat
	22862	CH-Lausanne	2011	yes	Abdelbary et al., 2020	PRJEB34139	SAMEA5886087	0.0308102	Throat
	29309	CH-Geneva	1999	no	Abdelbary et al., 2020	PRJEB34863	SAMEA6125733	ND	Tracheal Aspirat
	29522	Italy	2010	no	Abdelbary et al., 2020	PRJEB34863	SAMEA6125890	ND	Ulcer
	29789	Germany	1997	no	Abdelbary et al., 2020	PRJEB34863	SAMEA6125693	ND	Unknown
	29788	Germany	1997	no	Abdelbary et al., 2020	PRJEB34863	SAMEA6125684	ND	Unknown
	29787	Germany	1997	no	Abdelbary et al., 2020	PRJEB34863	SAMEA6125690	ND	Unknown
	29786	Germany	1997	no	Abdelbary et al., 2020	PRJEB34863	SAMEA6125685	ND	Unknown
	29790	Germany	1999	no	Abdelbary et al., 2020	PRJEB34863	SAMEA6125683	ND	Unknown
	29791	Germany	2002	no	Abdelbary et al., 2020	PRJEB34863	SAMEA6125688	ND	Unknown
	29563	Belgium	2002	no	Abdelbary et al., 2020	PRJEB34863	SAMEA6125676	ND	Unknown
	29562	Belgium	2002	no	Abdelbary et al., 2020	PRJEB34863	SAMEA6125681	ND	Unknown
	29561	Belgium	2002	no	Abdelbary et al., 2020	PRJEB34863	SAMEA6125692	ND	Unknown
	29560	Belgium	2002	no	Abdelbary et al., 2020	PRJEB34863	SAMEA6125686	ND	Unknown
	29559	Belgium	2002	no	Abdelbary et al., 2020	PRJEB34863	SAMEA6125675	ND	Unknown
	29558	Belgium	2002	no	Abdelbary et al., 2020	PRJEB34863	SAMEA6125679	ND	Unknown
	29557	Belgium	2002	no	Abdelbary et al., 2020	PRJEB34863	SAMEA6125671	ND	Unknown
	29556	Belgium	2002	no	Abdelbary et al., 2020	PRJEB34863	SAMEA6125674	ND	Unknown
	29555	Belgium	2002	no	Abdelbary et al., 2020	PRJEB34863	SAMEA6125677	ND	Unknown
	29554	Belgium	2002	no	Abdelbary et al., 2020	PRJEB34863	SAMEA6125672	ND	Unknown
	29553	Belgium	2002	no	Abdelbary et al., 2020	PRJEB34863	SAMEA6125665	ND	Unknown
	29792	Germany	2004	no	Abdelbary et al., 2020	PRJEB34863	SAMEA6125689	ND	Unknown
	29794	Germany	2005	no	Abdelbary et al., 2020	PRJEB34863	SAMEA6125696	ND	Unknown
	29793	Germany	2005	no	Abdelbary et al., 2020	PRJEB34863	SAMEA6125687	ND	Unknown
	29805	Germany	2006	no	Abdelbary et al., 2020	PRJEB34863	SAMEA6125700	ND	Unknown
	29804	Germany	2006	no	Abdelbary et al., 2020	PRJEB34863	SAMEA6125707	ND	Unknown
	29803	Germany	2006	no	Abdelbary et al., 2020	PRJEB34863	SAMEA6125699	ND	Unknown
	29802	Germany	2006	no	Abdelbary et al., 2020	PRJEB34863	SAMEA6125698	ND	Unknown
	29801	Germany	2006	no	Abdelbary et al., 2020	PRJEB34863	SAMEA6125706	ND	Unknown
	29800	Germany	2006	no	Abdelbary et al., 2020	PRJEB34863	SAMEA6125701	ND	Unknown
	29799	Germany	2006	no	Abdelbary et al., 2020	PRJEB34863	SAMEA6125705	ND	Unknown
	29798	Germany	2006	no	Abdelbary et al., 2020	PRJEB34863	SAMEA6125702	ND	Unknown
	29797	Germany	2006	no	Abdelbary et al., 2020	PRJEB34863	SAMEA6125695	ND	Unknown
	29796	Germany	2006	no	Abdelbary et al., 2020	PRJEB34863	SAMEA6125694	ND	Unknown
	29795	Germany	2006	no	Abdelbary et al., 2020	PRJEB34863	SAMEA6125697	ND	Unknown
	29808	Germany	2007	no	Abdelbary et al., 2020	PRJEB34863	SAMEA6125703	ND	Unknown
	29807	Germany	2007	no	Abdelbary et al., 2020	PRJEB34863	SAMEA6125748	ND	Unknown
	29806	Germany	2007	no	Abdelbary et al., 2020	PRJEB34863	SAMEA6125704	ND	Unknown
	29811	Germany	2008	no	Abdelbary et al., 2020	PRJEB34863	SAMEA6125709	ND	Unknown
	29810	Germany	2008	no	Abdelbary et al., 2020	PRJEB34863	SAMEA6125738	ND	Unknown
	29809	Germany	2008	no	Abdelbary et al., 2020	PRJEB34863	SAMEA6125710	ND	Unknown
	29812	Germany	2010	no	Abdelbary et al., 2020	PRJEB34863	SAMEA6125708	ND	Unknown
	29813	Germany	2011	no	Abdelbary et al., 2020	PRJEB34863	SAMEA6125715	ND	Unknown
	29814	Germany	2012	no	Abdelbary et al., 2020	PRJEB34863	SAMEA6125711	ND	Unknown
	29310	CH-Geneva	2000	no	Abdelbary et al., 2020	PRJEB34863	SAMEA6125726	ND	Unknown
	29334	CH-Geneva	2002	no	Abdelbary et al., 2020	PRJEB34863	SAMEA6125746	ND	Unknown
	29328	CH-Geneva	2002	no	Abdelbary et al., 2020	PRJEB34863	SAMEA6125741	ND	Unknown
	29345	CH-Geneva	2003	no	Abdelbary et al., 2020	PRJEB34863	SAMEA6125760	ND	Unknown
	29367	CH-Geneva	2006	no	Abdelbary et al., 2020	PRJEB34863	SAMEA6125789	ND	Unknown
	29365	CH-Geneva	2006	no	Abdelbary et al., 2020	PRJEB34863	SAMEA6125783	ND	Unknown
	29377	CH-Geneva	2007	no	Abdelbary et al., 2020	PRJEB34863	SAMEA6125790	ND	Unknown
	29371	CH-Geneva	2007	no	Abdelbary et al., 2020	PRJEB34863	SAMEA6125817	ND	Unknown
	29381	CH-Geneva	2008	no	Abdelbary et al., 2020	PRJEB34863	SAMEA6125794	ND	Unknown
	29525	Italy	2009	no	Abdelbary et al., 2020	PRJEB34863	SAMEA6125879	ND	Unknown
	29393	CH-Geneva	2009	no	Abdelbary et al., 2020	PRJEB34863	SAMEA6125805	ND	Unknown
	29391	CH-Geneva	2009	no	Abdelbary et al., 2020	PRJEB34863	SAMEA6125802	ND	Unknown
	29389	CH-Geneva	2009	no	Abdelbary et al., 2020	PRJEB34863	SAMEA6125799	ND	Unknown
	29388	CH-Geneva	2009	no	Abdelbary et al., 2020	PRJEB34863	SAMEA6125842	ND	Unknown
	31478	CH-Lausanne	2015	yes	This study	PRJEB49254	SAMEA114290716	0.0120936	Urethral Swab
	29305	CH-Geneva	1999	no	Abdelbary et al., 2020	PRJEB34863	SAMEA6125725	ND	Urine
	29303	CH-Geneva	1999	no	Abdelbary et al., 2020	PRJEB34863	SAMEA6125718	ND	Urine
	29302	CH-Geneva	1999	no	Abdelbary et al., 2020	PRJEB34863	SAMEA6125713	ND	Urine
	9996	CH-Lausanne	2000	no	Abdelbary et al., 2020	PRJEB34863	SAMEA6125889	ND	Urine
	9586	CH-Lausanne	2000	no	Abdelbary et al., 2020	PRJEB34863	SAMEA6125887	ND	Urine
	11098	CH-Lausanne	2001	no	Abdelbary et al., 2020	PRJEB34863	SAMEA6125899	ND	Urine
	29329	CH-Geneva	2002	no	Abdelbary et al., 2020	PRJEB34863	SAMEA6125743	ND	Urine
	29340	CH-Geneva	2003	no	Abdelbary et al., 2020	PRJEB34863	SAMEA6125754	ND	Urine
	21329	CH-Vaud	2010	no	Abdelbary et al., 2020	PRJEB34863	SAMEA6125944	ND	Urine
	33516	CH-Lausanne	2017	no	This study	PRJEB49254	SAMEA13121234	ND	Urine
	19855	CH-Lausanne	2009	yes	Senn et al., 2016	PRJEB34139	SAMEA5886252	0.0348664	Urine
	20494	CH-Lausanne	2009	yes	Senn et al., 2016	PRJEB34139	SAMEA5886032	0.0305596	Urine
	21536	CH-Lausanne	2010	yes	Senn et al., 2016	PRJEB34139	SAMEA5886062	0.0288367	Urine
	21484	CH-Lausanne	2010	yes	Senn et al., 2016	PRJEB34139	SAMEA5886060	0.0253366	Urine
	23380	CH-Lausanne	2011	yes	Senn et al., 2016	PRJEB34139	SAMEA5886103	0.0330452	Urine
	23796	CH-Lausanne	2011	yes	Senn et al., 2016	PRJEB34139	SAMEA5886106	0.0290002	Urine
	26486	CH-Lausanne	2012	yes	Senn et al., 2016	PRJEB34139	SAMEA5886131	0.0195769	Urine
	29889	CH-Lausanne	2014	yes	This study	PRJEB49254	SAMEA114290707	0.0153728	Urine
	31558	CH-Lausanne	2015	yes	This study	PRJEB49254	SAMEA114290717	0.0120478	Urine
	33675	CH-Lausanne	2017	yes	This study	PRJEB49254	SAMEA13121238	0.00971134	Urine
	34844	CH-Lausanne	2018	yes	This study	PRJEB49254	SAMEA13121245	0.0209451	Urine
	18725	CH-Lausanne	2008	yes	Abdelbary et al., 2020	PRJEB34139	SAMEA5886196	0.0396984	Vaginal
	29315	CH-Geneva	2000	no	Abdelbary et al., 2020	PRJEB34863	SAMEA6125734	ND	Wound
	29321	CH-Geneva	2001	no	Abdelbary et al., 2020	PRJEB34863	SAMEA6125731	ND	Wound
	29339	CH-Geneva	2003	no	Abdelbary et al., 2020	PRJEB34863	SAMEA6125753	ND	Wound
	29353	CH-Geneva	2004	no	Abdelbary et al., 2020	PRJEB34863	SAMEA6125766	ND	Wound
	29350	CH-Geneva	2004	no	Abdelbary et al., 2020	PRJEB34863	SAMEA6125816	ND	Wound
	29364	CH-Geneva	2005	no	Abdelbary et al., 2020	PRJEB34863	SAMEA6125778	ND	Wound
	29362	CH-Geneva	2005	no	Abdelbary et al., 2020	PRJEB34863	SAMEA6125776	ND	Wound
	29359	CH-Geneva	2005	no	Abdelbary et al., 2020	PRJEB34863	SAMEA6125773	ND	Wound
	15010	CH-Lausanne	2005	no	Abdelbary et al., 2020	PRJEB34863	SAMEA6125934	ND	Wound
	29375	CH-Geneva	2007	no	Abdelbary et al., 2020	PRJEB34863	SAMEA6125785	ND	Wound
	29383	CH-Geneva	2008	no	Abdelbary et al., 2020	PRJEB34863	SAMEA6125800	ND	Wound
	29379	CH-Geneva	2008	no	Abdelbary et al., 2020	PRJEB34863	SAMEA6125796	ND	Wound
	29406	CH-Geneva	2011	no	Abdelbary et al., 2020	PRJEB34863	SAMEA6125818	ND	Wound
	29401	CH-Geneva	2011	no	Abdelbary et al., 2020	PRJEB34863	SAMEA6125819	ND	Wound
	29409	CH-Geneva	2012	no	Abdelbary et al., 2020	PRJEB34863	SAMEA6125830	ND	Wound
	18560	CH-Lausanne	2008	yes	Abdelbary et al., 2020	PRJEB34139	SAMEA5886178	0.0371865	Wound
	18412	CH-Lausanne	2008	yes	Abdelbary et al., 2020	PRJEB34139	SAMEA5886212	0.0371865	Wound
	18829	CH-Lausanne	2009	yes	Abdelbary et al., 2020	PRJEB34139	SAMEA5886207	0.0396984	Wound
	19267	CH-Lausanne	2009	yes	Senn et al., 2016	PRJEB34139	SAMEA5886222	0.0371865	Wound
	19010	CH-Lausanne	2009	yes	Abdelbary et al., 2020	PRJEB34139	SAMEA5886217	0.0331884	Wound
	19479	CH-Lausanne	2009	yes	Senn et al., 2016	PRJEB34139	SAMEA5886226	0.0305893	Wound
	20245	CH-Lausanne	2009	yes	Senn et al., 2016	PRJEB34139	SAMEA5886246	0.0275904	Wound
	20209	CH-Lausanne	2009	yes	Abdelbary et al., 2020	PRJEB34139	SAMEA5886247	0.0250785	Wound
	21136	CH-Lausanne	2010	yes	Senn et al., 2016	PRJEB34139	SAMEA5886061	0.0330678	Wound
	21107	CH-Lausanne	2010	yes	Senn et al., 2016	PRJEB34139	SAMEA5886052	0.0268979	Wound
	22323	CH-Lausanne	2010	yes	Senn et al., 2016	PRJEB34139	SAMEA5886085	0.0238481	Wound
	21683	CH-Lausanne	2010	yes	Senn et al., 2016	PRJEB34139	SAMEA5886063	0.0236112	Wound
	24866	CH-Lausanne	2011	yes	Senn et al., 2016	PRJEB34139	SAMEA5886116	0.0306798	Wound
	22797	CH-Lausanne	2011	yes	Abdelbary et al., 2020	PRJEB34139	SAMEA5886086	0.023483	Wound
	25485	CH-Lausanne	2012	yes	Senn et al., 2016	PRJEB34139	SAMEA5886129	0.0224228	Wound
	30732	CH-Lausanne	2015	yes	This study	PRJEB49254	SAMEA114290713	0.0146325	Wound
	33290	CH-Lausanne	2017	yes	This study	PRJEB49254	SAMEA13121230	0.00971134	Wound

## Sheet: Table S2
	Table S2: Scoary analysis results. Isolates of the different low epidemicity clusters were compared to high epidemicity isolates. All low epidemicity isolates were also compared to the high epidemicity isolates. Genes that were significantly acquired or lost (adjusted p-value < 0.05 and empirical p-value < 0.05 with 1000 bootstraps) are displayed.
	Gene	Description	LES cluster 1 vs HES isolates	LES cluster 2 vs HES isolates	LES cluster 3 vs HES isolates	All LES isolates vs HES isolates
	4-hydroxy-2-ketovalerate aldolase	4-hydroxy-2-ketovalerate aldolase				Loss
	65 kDa membrane protein	65 kDa membrane protein	Loss
	AAA domain-containing protein	AAA domain-containing protein	Loss
	abc-f	ABC-F type ribosomal protection protein	Acquisition		Acquisition	Acquisition
	Accessory gene regulator D (Pheromone_ type II)	Accessory gene regulator D (Pheromone_ type II)			Acquisition	Acquisition
	acpS	Holo-[acyl-carrier-protein] synthase	Acquisition		Acquisition	Acquisition
	agrA	Accessory gene regulator protein A	Acquisition		Acquisition	Acquisition
	agrB	Accessory gene regulator protein AgrB			Acquisition	Acquisition
	alr	Alanine racemase 2	Acquisition		Acquisition	Acquisition
	aminopeptidase	Aminopeptidase	Acquisition			Acquisition
	ampS	Leucyl aminopeptidase (aminopeptidase T)	Loss
	amtB	Ammonia channel protein AmtB	Acquisition		Acquisition	Acquisition
	ant(9)-Ia	Aminoglycoside nucleotidyltransferase ANT(9)-Ia	Acquisition		Acquisition
	antA/AntB antirepressor family protein	AntA/AntB antirepressor family protein	Loss
	Antirepressor protein	Antirepressor protein	Acquisition
	argB	Acetylglutamate kinase				Loss
	arlS	Sensor histidine kinase ArlS	Loss
	aRO8	DNA-binding transcriptional regulatorC MocR familyC contains an aminotransferase domain			Acquisition	Acquisition
	atl	Bifunctional autolysin	Loss
	blaI	Penicillinase repressor BlaI			Loss
	blaR1	Beta-lactam sensor/signal transducer BlaR1			Loss
	blaZ	Penicillin-hydrolyzing class A beta-lactamase BlaZ			Loss
	BppU-N domain-containing protein	BppU-N domain-containing protein			Acquisition
	Branched-chain amino acid aminotransferase	Branched-chain amino acid aminotransferase	Loss
	cadA	Cadmium-translocating P-type ATPase CadA			Loss
	cadC	Cd(II)/Pb(II)/Zn(II)-sensing metalloregulatory transcriptional repressor CadC			Loss
	Capsid protein	Capsid protein	Acquisition		Acquisition	Acquisition
	carboxypeptidase regulatory-like domain-containing protein	Carboxypeptidase regulatory-like domain-containing protein		Acquisition	Acquisition
	Cassette chromosome recombinase B1	Cassette chromosome recombinase B1			Acquisition
	CBAH domain-containing protein	CBAH domain-containing protein			Loss	Loss
	CD225/dispanin family protein	CD225/dispanin family protein				Loss
	Cell wall associated fibronectin-binding protein	Cell wall associated fibronectin-binding protein		Acquisition	Acquisition
	CI repressor-like protein	CI repressor-like protein	Acquisition
	comGC	Competence type IV pilus major pilin ComGC			Loss
	comGD	Competence type IV pilus minor pilin ComGD			Loss
	Competence protein ComGE	Competence protein ComGE			Loss
	competence protein ComGF	Competence protein ComGF			Loss	Loss
	cps2a	Anionic cell wall polymer biosynthesis enzyme TagV/TagUC LytR-Cps2A-Psr (LCP) family (peptidoglycan teichoic acid transferase)			Loss
	csd	Putative cysteine desulfurase	Loss
	ctsR	Transcriptional regulator CtsR				Acquisition
	cydC	ABC-type transport system involved in cytochrome bd biosynthesisC fused ATPase and permease components			Loss	Loss
	ddpA	ABC-type transport systemC periplasmic component	Acquisition		Acquisition	Acquisition
	deoB	Phosphopentomutase	Acquisition
	divIVA	Cell division septum initiation protein DivIVAC interacts with FtsZ and MinD	Acquisition
	DNA primase	DNA primaseC phage- or plasmid-associated			Loss	Loss
	DnaB-2 domain-containing protein	DnaB-2 domain-containing protein			Acquisition	Acquisition
	Doubtful CDS No database matches	Doubtful CDS No database matches			Acquisition	Acquisition
	dppD	ABC-type dipeptide/oligopeptide/nickel transport systemC ATPase component	Acquisition		Acquisition	Acquisition
	DUF1413 domain-containing protein	DUF1413 domain-containing protein				Loss
	DUF1430 domain-containing protein	DUF1430 domain-containing protein			Loss	Loss
	DUF1474 domain-containing protein	DUF1474 domain-containing protein			Loss	Loss
	DUF1642 domain-containing protein	DUF1642 domain-containing protein	Loss		Loss	Loss
	DUF1659 domain-containing protein	DUF1659 domain-containing protein			Loss	Loss
	DUF1828 domain-containing protein	DUF1828 domain-containing protein	Loss
	DUF1829 domain-containing protein	DUF1829 domain-containing protein	Loss
	DUF1980 domain-containing protein	DUF1980 domain-containing protein	Acquisition
	DUF2922 domain-containing protein	DUF2922 domain-containing protein			Loss	Loss
	DUF2929 domain-containing protein	DUF2929 domain-containing protein			Acquisition	Acquisition
	DUF2977 domain-containing protein	DUF2977 domain-containing protein			Acquisition
	DUF3113 domain-containing protein	DUF3113 domain-containing protein	Acquisition
	DUF3269 domain-containing protein	DUF3269 domain-containing protein	Acquisition
	DUF378 domain-containing protein	DUF378 domain-containing protein				Loss
	DUF3899 domain-containing protein	DUF3899 domain-containing protein	Acquisition		Acquisition	Acquisition
	DUF4468 domain-containing protein	DUF4468 domain-containing protein	Loss
	DUF4888 domain-containing protein	DUF4888 domain-containing protein	Loss
	dut	Dimeric dUTPaseC all-alpha-NTP-PPase (MazG) superfamily	Loss
	dut2	Dimeric dUTPaseC all-alpha-NTP-PPase (MazG) superfamily	Loss
	eap	Extracellular adherence protein Eap/Map	Loss
	ebp	Cell surface elastin binding protein	Acquisition
	efb	Complement convertase inhibitor Efb			Loss	Loss
	erm(A)	23S rRNA (adenine(2058)-N(6))-methyltransferase Erm(A)	Acquisition		Acquisition
	Erm(A)L-1	Erm(A)L-1	Acquisition		Acquisition
	esaG	TIGR01741 family protein				Loss
	fabF	Beta-ketoacyl-ACP synthase II	Acquisition		Acquisition	Acquisition
	fabH	Beta-ketoacyl-[acyl-carrier-protein] synthase III	Acquisition		Acquisition	Acquisition
	fer	GCN5-related N-acetyltransferase	Acquisition
	fmhB	Lipid II:glycine glycyltransferase (Peptidoglycan interpeptide bridge formation enzyme)	Acquisition
	fmhC	FemA/FemB family glycyltransferase FmhC	Loss
	fMR2	Fatty acid repression mutant protein (putative oxidoreductase)			Acquisition	Acquisition
	glcT	Protein GlcT	Loss			Loss
	Glucosyltransferase (Side chain biosynthesis)	Glucosyltransferase (Side chain biosynthesis)	Loss
	Glutamate synthase [NADPH] large subunit	Glutamate synthase [NADPH] large subunit	Loss
	gLY1	Threonine aldolase	Loss
	Glycosyl transferase	Glycosyl transferase	Loss		Loss	Loss
	Glyoxalase/bleomycin resistance protein/dioxygenase superfamily protein (Fragment 2)	Glyoxalase/bleomycin resistance protein/dioxygenase superfamily protein (Fragment 2)	Acquisition
	gntP	GntP family permease			Acquisition	Acquisition
	gntT	H+/gluconate symporter GntT or related permeaseC GntP/DsdX family				Loss
	graX	Auxiliary protein GraX/ApsX	Loss		Loss	Loss
	groES	Co-chaperone GroES			Acquisition	Acquisition
	groL	Chaperonin GroEL			Acquisition	Acquisition
	group_1013	Peptidase	Acquisition		Acquisition	Acquisition
	group_1014	Phage tail protein	Acquisition		Acquisition	Acquisition
	group_1027	ABC-type glutathione transport system ATPase componentC contains duplicated ATPase domain	Acquisition		Acquisition	Acquisition
	group_1029	65 kDa membrane protein			Acquisition	Acquisition
	group_1037	Endoribonuclease MazF	Acquisition
	group_1044	Hypothetical protein	Loss
	group_1055	Superfamily II DNA helicase RecQ	Acquisition
	group_1068	Transposase	Loss		Loss	Loss
	group_1069	HTH cro/C1-type domain-containing protein	Loss		Loss	Loss
	group_1081	Transposase			Loss
	group_11	UPF0337 protein SAV1625				Acquisition
	group_118	GntR family transcriptional regulator			Loss
	group_1182	GntR family transcriptional regulator	Loss
	group_1184	Aspartate/methionine/tyrosine aminotransferase	Loss
	group_1186	Phage protein				Loss
	group_119	DUF1093 domain-containing protein			Loss
	group_1201	ABC-type dipeptide/oligopeptide/nickel transport systemC permease component				Loss
	group_1206	Pathogenicity island protein				Loss
	group_1208	HTH cro/C1-type domain-containing protein				Loss
	group_123	Nucleoside permease NupC			Acquisition	Acquisition
	group_126	DUF4064 domain-containing protein			Acquisition
	group_1268	Phage protein	Loss
	group_1269	Phage protein	Loss
	group_129	Branched-chain amino acid transport system II carrier protein			Loss
	group_13	Uncharacterized hydrolase SAOUHSC_01399				Acquisition
	group_130	DUF2294 domain-containing protein			Acquisition
	group_1356	Cytosolic protein			Loss
	group_1381	Phage protein			Loss
	group_1382	Transmembrane protein			Loss	Loss
	group_1386	Membrane spanning protein			Loss	Loss
	group_1464	HTH cro/C1-type domain-containing protein	Loss		Loss	Loss
	group_1466	Nucleoside permease NupC				Acquisition
	group_1504	Uncharacterized membrane YdbSC contains bPH2 (bacterial pleckstrin-like proteiny) domain	Acquisition		Acquisition	Acquisition
	group_1543	Antiseptic resistance protein SepA				Loss
	group_1544	Phage protein				Loss
	group_1546	Cold shock proteinC CspA family				Loss
	group_1548	Phage protein	Acquisition		Acquisition	Acquisition
	group_1550	Phage tail protein	Acquisition		Acquisition	Acquisition
	group_1551	DUF3168 domain-containing protein	Acquisition		Acquisition	Acquisition
	group_1553	HK97 gp10 family phage protein	Acquisition		Acquisition	Acquisition
	group_1555	Phage head-tail adapter protein	Acquisition		Acquisition	Acquisition
	group_1560	Phage portal protein	Acquisition		Acquisition	Acquisition
	group_1561	PBSX family phage terminase large subunit	Acquisition		Acquisition	Acquisition
	group_1562	Terminase small subunit	Acquisition		Acquisition	Acquisition
	group_1563	Transcriptional regulator	Acquisition		Acquisition	Acquisition
	group_1564	Phage protein	Acquisition		Acquisition	Acquisition
	group_1565	DNA mismatch repair ATPase MutS	Acquisition		Acquisition	Acquisition
	group_1567	Ribosomal protein S18-alanine N-acetyltransferase	Acquisition		Acquisition	Acquisition
	group_1570	Biosynthetic-type acetolactate synthase large subunit	Acquisition		Acquisition	Acquisition
	group_1580	Sugar or nucleoside kinaseC ribokinase family	Acquisition		Acquisition	Acquisition
	group_1581	DNA-binding transcriptional regulatorC LacI/PurR family	Acquisition		Acquisition	Acquisition
	group_1601	ABC-type dipeptide/oligopeptide/nickel transport systemC permease component	Acquisition		Acquisition	Acquisition
	group_1606	Plasmodium variant antigen protein Cir/Yir/Bir	Loss
	group_1608	Lipoprotein	Loss
	group_1609	Phage protein	Loss
	group_1610	DUF1829 domain-containing protein	Loss
	group_1621	Cytosolic protein	Acquisition
	group_1623	Phage protein	Acquisition
	group_1624	Phage protein	Acquisition
	group_1626	Phosphonate ABC transporterC permease protein PhnE	Acquisition
	group_1630	DNA-binding protein	Acquisition
	group_164	Lipoprotein	Acquisition
	group_1643	Lipoprotein	Acquisition
	group_1653	Phage terminaseC small subunit			Loss	Loss
	group_1657	DUF4889 domain-containing protein			Loss	Loss
	group_1665	Pyridoxal reductase PdxI or related oxidoreductaseC aldo/keto reductase family	Acquisition
	group_1668	Transcription termination factor NusB			Loss	Loss
	group_1670	Transposase			Loss	Loss
	group_1675	Pathogenicity island protein			Loss	Loss
	group_1678	Hypothetical protein	Acquisition
	group_1680	Replication protein	Acquisition
	group_1682	Phage protein	Acquisition
	group_1683	DUF3269 domain-containing protein			Acquisition	Acquisition
	group_1688	HTH cro/C1-type domain-containing protein	Acquisition
	group_1689	Phage protein	Acquisition
	group_1690	Exported protein	Acquisition
	group_1701	Phage protein			Acquisition
	group_1702	DUF2951 domain-containing protein			Acquisition
	group_171	Phage protein	Acquisition
	group_172	HTH cro/C1-type domain-containing protein			Acquisition	Acquisition
	group_1736	Phage protein	Acquisition
	group_1738	DNA-binding protein	Acquisition		Acquisition
	group_174	Hypothetical protein			Loss	Loss
	group_1777	Phage protein			Acquisition	Acquisition
	group_1778	Phage protein			Acquisition	Acquisition
	group_1781	DUF3113 domain-containing protein			Acquisition	Acquisition
	group_1786	Ubiquinone/menaquinone biosynthesis C-methylase UbiE/MenG	Acquisition		Acquisition
	group_1806	Putative N-acetyltransferase YhbS			Acquisition	Acquisition
	group_1807	Phage protein			Acquisition	Acquisition
	group_200	Ornithine carbamoyltransferase			Loss	Loss
	group_213	Nitrate reductase subunit beta	Loss
	group_219	Formate/nitrite transporter FocAC FNT family	Acquisition
	group_229	Transmembrane protein	Loss		Loss	Loss
	group_231	Stage V sporulation protein SpoVB/SpoIIIFC required for spore cortex synthesis	Acquisition
	group_242	Hypothetical protein	Loss
	group_26	Hydroxymethylpyrimidine pyrophosphatase and other HAD family phosphatases	Acquisition			Acquisition
	group_263	Cytosolic protein				Loss
	group_265	Phosphotransferase systemC fructose-specific IIC component			Loss	Loss
	group_268	Uncharacterized protein SAV2481	Acquisition		Acquisition	Acquisition
	group_285	Ribosomal protein S18 acetylase RimI and related acetyltransferases			Acquisition	Acquisition
	group_293	Heme ABC exporter ATP-binding protein CcmA			Acquisition
	group_2986	Hypothetical protein	Loss		Loss
	group_2987	Hypothetical protein			Loss	Loss
	group_3005	Replication initiator protein A			Loss	Loss
	group_3007	Replication initiator protein A			Loss	Loss
	group_3016	Replication initiaton protein REP (rolling circle plasmid replication)			Loss	Loss
	group_3017	Replication initiaton protein REP (rolling circle plasmid replication)			Loss	Loss
	group_302	TIGR01741 family protein	Loss		Loss	Loss
	group_3024	DNA-binding transcriptional regulatorC ArsR family			Loss	Loss
	group_3025	DNA-binding transcriptional regulatorC ArsR family			Loss
	group_3034	DUF3784 domain-containing protein			Loss
	group_3035	DUF3784 domain-containing protein			Loss
	group_3043	Transposon Tn552 DNA-invertase BinR			Loss
	group_3064	Cadmium resistance protein			Loss
	group_3065	Cadmium resistance protein			Loss	Loss
	group_3094	Cadmium resistance protein			Loss
	group_3095	Cadmium resistance protein			Loss	Loss
	group_3131	Site-specific DNA recombinase SpoIVCA/DNA invertase PinE			Loss	Loss
	group_314	ABC-type lipoprotein export systemC ATPase component	Loss
	group_3146	RxLR effector protein			Loss	Loss
	group_3153	ABC transporter ATP-binding protein			Loss
	group_3155	ABC transporter ATP-binding protein			Loss	Loss
	group_316	Replication protein			Acquisition
	group_3167	Replication protein			Loss	Loss
	group_3169	Replication protein			Loss
	group_3179	DNA-binding transcriptional regulatorC XRE-family HTH domain			Loss
	group_3181	DNA-binding transcriptional regulatorC XRE-family HTH domain			Loss	Loss
	group_3194	MbpX			Loss	Loss
	group_3196	MbpX			Loss
	group_3226	Quaternary ammonium compound efflux MFS transporter QacA			Loss	Loss
	group_3237	Replication protein			Loss	Loss
	group_3238	Replication protein			Loss
	group_3261	Aspartate racemase			Loss	Loss
	group_3262	Aspartate racemase			Loss	Loss
	group_329	Phage protein			Loss	Loss
	group_3336	IS6 family ISSau6 transposase			Loss	Loss
	group_3348	Multidrug-binding transcriptional regulator QacR			Loss	Loss
	group_336	Phosphotransferase systemC galactitol-specific IIB component			Acquisition	Acquisition
	group_339	Endoribonuclease MazF			Loss
	group_340	Endoribonuclease MazF	Acquisition		Acquisition
	group_344	Hypothetical protein			Acquisition
	group_347	DUF1129 domain-containing protein			Loss	Loss
	group_348	DUF1129 domain-containing protein			Acquisition	Acquisition
	group_355	Hypothetical protein			Acquisition
	group_362	O-succinylbenzoate--CoA ligase			Acquisition
	group_364	Pathogenicity island protein	Loss			Loss
	group_365	Pathogenicity island protein	Loss		Loss	Loss
	group_377	Sodium-dependent dicarboxylate transporter SdcS	Loss
	group_385	Hypothetical protein	Acquisition			Acquisition
	group_396	Hypothetical protein			Acquisition
	group_403	Hypothetical protein	Loss
	group_404	Membrane regulatory protein PfoRC PTS_EIIC_2 domain (does not regulate perfringolysin expression)	Loss		Loss	Loss
	group_408	Type I-B CRISPR-associated protein Cas8b/Csh1			Acquisition
	group_417	DUF805 domain-containing protein			Acquisition
	group_42	DUF2867 domain-containing protein			Loss
	group_425	U32 family peptidase	Loss
	group_437	Cytochrome aa3 quinol oxidase subunit I	Acquisition
	group_465	Sensor histidine kinase ArlS	Acquisition			Acquisition
	group_47	Peptodoglycan polymerase FtsW/RodA/SpoVE	Loss
	group_474	MFS transporter				Acquisition
	group_478	Peptodoglycan polymerase FtsW/RodA/SpoVE	Acquisition
	group_490	Nuclease SbcCD subunit C	Loss
	group_493	Lipoteichoic acid-specific glycosyltransferase YfhO	Acquisition		Acquisition	Acquisition
	group_5	NADH dehydrogenaseC FAD-containing subunit				Loss
	group_503	Superoxide dismutase			Acquisition	Acquisition
	group_519	NAD(P)H-nitrite reductaseC large subunit	Loss
	group_521	Uncharacterized membrane protein YkvI			Acquisition
	group_527	Putative NAD(P)H nitroreductase SAS2409			Loss
	group_531	ATP-grasp domain protein	Acquisition
	group_548	Phage protein	Acquisition		Acquisition	Acquisition
	group_551	Von Willebrand factor binding protein Vwb	Acquisition
	group_553	Hydrolase in agr operon			Acquisition
	group_558	2'C3'-cyclic-nucleotide 2'-phosphodiesterase/5'- or 3'-nucleotidaseC 5'-nucleotidase family	Acquisition
	group_560	Pathogenicity island protein			Loss	Loss
	group_573	ABC-type multidrug transport systemC ATPase component				Loss
	group_578	Ribonuclease Y	Acquisition
	group_589	Putative cell wall hydrolase LytN	Acquisition		Acquisition
	group_59	NAD(P)-dependent dehydrogenaseC short-chain alcohol dehydrogenase family	Loss
	group_597	L-asparagine transporter or related permease	Loss		Loss	Loss
	group_598	L-asparagine transporter or related permease	Acquisition		Acquisition	Acquisition
	group_599	AraC-type DNA-binding domain and AraC-containing proteins				Loss
	group_600	AraC-type DNA-binding domain and AraC-containing proteins	Acquisition			Acquisition
	group_629	Glucosyltransferase (Side chain biosynthesis)	Acquisition			Acquisition
	group_664	Polyisoprenyl-teichoic acid--peptidoglycan teichoic acid transferase	Acquisition
	group_666	Bifunctional autolysin	Acquisition
	group_667	DNA-binding transcriptional regulatorC MarR family	Loss
	group_670	ABC-type lipoprotein export systemC ATPase component			Loss	Loss
	group_671	ABC-type dipeptide/oligopeptide/nickel transport systemC permease component				Loss
	group_672	Glycerate kinase	Loss
	group_673	Glycerate kinase	Acquisition
	group_694	Acetyl esterase/lipase			Acquisition
	group_696	Auxiliary protein GraX/ApsX	Acquisition			Acquisition
	group_698	AraC-type DNA-binding domain and AraC-containing proteins	Loss		Loss	Loss
	group_700	YebC/PmpR family DNA-binding transcriptional regulator	Acquisition		Acquisition
	group_718	Lipoprotein	Acquisition
	group_721	Lipoprotein	Acquisition
	group_726	ABC-type antimicrobial peptide transport systemC permease component	Acquisition		Acquisition	Acquisition
	group_73	Transcriptional regulator	Acquisition
	group_755	YfcC family protein	Loss
	group_758	RNA polymerase sigma factor SigB				Acquisition
	group_769	ABC-type dipeptide/oligopeptide/nickel transport systemC ATPase component	Acquisition		Acquisition	Acquisition
	group_77	ABC-type dipeptide/oligopeptide/nickel transport systemC permease component	Loss		Loss	Loss
	group_770	ABC-type dipeptide/oligopeptide/nickel transport systemC permease component	Acquisition		Acquisition	Acquisition
	group_773	Integrase	Acquisition
	group_78	IS6 family IS431R transposase			Loss	Loss
	group_780	Phage PVL protein			Acquisition	Acquisition
	group_784	Phage holin			Acquisition
	group_790	Phage protein	Acquisition
	group_798	Putative PurR-regulated permease PerM	Loss			Loss
	group_836	Hypothetical protein			Loss	Loss
	group_84	IS6 family IS431mec transposase				Acquisition
	group_880	Cysteine protease staphopain A			Loss
	group_948	DNA-binding transcriptional regulatorC XRE-family HTH domain				Loss
	group_949	ABC-type multidrug transport systemC ATPase component				Loss
	group_96	Deoxyadenosine/deoxycytidine kinase			Acquisition
	group_968	Lipoprotein			Loss
	group_99	PBP2a family beta-lactam-resistant peptidoglycan transpeptidase MecA			Acquisition
	group_999	Endoribonuclease MazF	Acquisition		Acquisition	Acquisition
	Group-specific protein	Group-specific protein			Loss
	HIRAN domain-containing protein	HIRAN domain-containing protein	Acquisition
	hld	Delta-hemolysin	Acquisition		Acquisition	Acquisition
	hsdS	Restriction endonuclease S subunit				Loss
	HTH-17 domain-containing protein	HTH-17 domain-containing protein				Loss
	hyperosmolarity resistance protein Ebh	Hyperosmolarity resistance protein Ebh	Loss		Acquisition
	ileS	Isoleucine--tRNA ligase	Acquisition
	ilvA	Threonine ammonia-lyase IlvA	Acquisition		Acquisition	Acquisition
	ilvC	Ketol-acid reductoisomerase	Acquisition		Acquisition	Acquisition
	ilvD	Dihydroxy-acid dehydratase	Acquisition		Acquisition	Acquisition
	ilvH	ACT domain-containing protein	Acquisition		Acquisition	Acquisition
	Inner membrane protein	Inner membrane protein			Loss
	Inosine-5-monophosphate dehydrogenase	Inosine-5-monophosphate dehydrogenase	Loss
	Integral membrane protein	Integral membrane protein	Loss
	Integrase	Integrase				Loss
	isdB	Iron-regulated surface determinant protein B C haemoglobin receptor	Acquisition			Acquisition
	IstB-IS21 domain-containing protein	IstB-IS21 domain-containing protein	Acquisition
	kdpA	Potassium-transporting ATPase subunit KdpA			Acquisition	Acquisition
	kdpB	Potassium-transporting ATPase subunit KdpB			Acquisition	Acquisition
	kdpC	K(+)-transporting ATPase subunit C	Acquisition		Acquisition	Acquisition
	kdpD	Sensor histidine kinase KdpD	Acquisition		Acquisition	Acquisition
	kdpE	Transcriptional regulatory protein KdpE	Acquisition		Acquisition	Acquisition
	leuA	2-isopropylmalate synthase	Acquisition		Acquisition	Acquisition
	leuB	3-isopropylmalate dehydrogenase	Acquisition		Acquisition	Acquisition
	leuC	3-isopropylmalate dehydratase large subunit	Acquisition		Acquisition	Acquisition
	leuD	3-isopropylmalate dehydratase small subunit	Acquisition		Acquisition	Acquisition
	Lipase	Lipase-3 domain-containing protein			Loss
	LSM domain protein	LSM domain protein	Loss			Loss
	lukD	Bi-component leukocidin LukED subunit D	Loss
	lukE	Bi-component leukocidin LukED subunit E	Loss
	lukG	Bi-component leukocidin LukGH subunit G	Acquisition
	lukH	Bi-component leukocidin LukGH subunit H	Acquisition
	Manganese superoxide dismutase Superoxide dismutase (Fe)	Manganese superoxide dismutase Superoxide dismutase (Fe)	Loss
	mazE	Type II toxin-antitoxin system antitoxin MazE	Acquisition		Acquisition	Acquisition
	mcsA	Protein-arginine kinase activator protein				Acquisition
	menE	O-succinylbenzoate--CoA ligase			Loss	Loss
	Minor capsid protein	Minor capsid protein	Loss			Loss
	Mobilization protein	Mobilization protein	Loss
	mroQ	Membrane-embedded CAAX protease MroQ			Acquisition	Acquisition
	msrA2	Peptide methionine sulfoxide reductase MsrA 2			Loss
	murE	UDP-N-acetylmuramoyl-L-alanyl-D-glutamate--L-lysine ligase				Loss
	nifR	Nitrogen fixation protein NifR	Loss
	nirB	NAD(P)H-nitrite reductaseC large subunit	Acquisition
	Nitrogen regulation protein NIFR3	Nitrogen regulation protein NIFR3			Loss
	nitroreductase family protein	Nitroreductase family protein			Acquisition	Acquisition
	nuc	YbaB/EbfC family nucleoid-associated protein				Loss
	Nucleoside 2-deoxyribosyltransferase	Nucleoside 2-deoxyribosyltransferase	Acquisition
	NUMOD1 domain-containing protein	NUMOD1 domain-containing protein	Acquisition		Acquisition	Acquisition
	Oligopeptide ABC transporter ATP-binding protein	Oligopeptide ABC transporter ATP-binding protein	Acquisition		Acquisition	Acquisition
	oppA	ABC-type oligopeptide transport systemC periplasmic component	Acquisition		Acquisition	Acquisition
	ORF020	ORF020			Acquisition	Acquisition
	ORF038	ORF038	Acquisition
	ORF062	ORF062			Acquisition	Acquisition
	Oxidoreductase	Oxidoreductase		Acquisition
	pdxS	Pyridoxal 5'-phosphate synthase subunit PdxS				Acquisition
	pdxT	Pyridoxal 5'-phosphate synthase glutaminase subunit PdxT				Acquisition
	pEBP	Uncharacterized conserved proteinC phosphatidylethanolamine-binding protein (PEBP) family				Acquisition
	Peptidase family U32	Peptidase family U32				Loss
	pgeF	Peptidoglycan editing factor PgeF	Acquisition
	phage head closure protein	Phage head closure protein	Acquisition		Acquisition	Acquisition
	Phage head morphogenesis protein	Phage head morphogenesis protein	Acquisition		Acquisition	Acquisition
	phage N-6-adenine-methyltransferase	Phage N-6-adenine-methyltransferase			Acquisition	Acquisition
	Phage resistance protein	Phage resistance protein			Loss	Loss
	Phage-related cell wall hydrolase	Phage-related cell wall hydrolase			Acquisition
	Phi ETA-like protein	Phi ETA-like protein			Acquisition	Acquisition
	Phi PV83 orf 10-like protein	Phi PV83 orf 10-like protein	Acquisition		Acquisition
	phnC	Phosphonate ABC transporter ATP-binding protein	Acquisition
	phnD	ABC-type phosphate/phosphonate transport systemC periplasmic component	Acquisition
	phnE	Phosphonate ABC transporterC permease protein PhnE	Acquisition
	Pirin-C-2 domain-containing protein	Pirin-C-2 domain-containing protein				Loss
	pitA	Phosphate/sulfate permease	Loss		Loss	Loss
	plnI	Immunity protein PlnI			Loss
	pmtA	Phenol-soluble modulin export ABC transporter ATP-binding protein PmtA	Loss
	pmtB	Phenol-soluble modulin export ABC transporter permease subunit PmtB	Loss
	pmtC	Phenol-soluble modulin export ABC transporter ATP-binding protein PmtC	Loss
	polymorphic toxin type 50 domain-containing protein	Polymorphic toxin type 50 domain-containing protein	Loss			Loss
	Pribosyltran domain-containing protein	Pribosyltran domain-containing protein	Loss		Loss	Loss
	Prophage L54a_ replicative DNA helicase	Prophage L54a_ replicative DNA helicase			Acquisition	Acquisition
	proS	Proline--tRNA ligase				Loss
	putative autolysin SsaALP	Putative autolysin SsaALP	Loss		Loss	Loss
	putative HNHc nuclease	Putative HNHc nuclease	Acquisition
	pyk	Pyruvate kinase			Loss
	qacA	Quaternary ammonium compound efflux MFS transporter QacA			Loss
	qacR	Multidrug-binding transcriptional regulator QacR			Loss
	qoxB	Cytochrome aa3 quinol oxidase subunit I	Loss
	racA	Chromosome-anchoring protein RacA			Loss
	recA	Protein RecA				Loss
	recU	Holliday junction resolvase RecU	Loss
	Replication initiator protein A	Replication initiator protein A			Loss
	rex	Redox-sensing transcriptional repressor Rex	Acquisition		Acquisition	Acquisition
	Rho termination factor N-terminal domain-containing protein	Rho termination factor N-terminal domain-containing protein	Acquisition		Acquisition	Acquisition
	ribU	Riboflavin transporter RibU	Acquisition
	Ring-cleavage extradiol dioxygenase	Ring-cleavage extradiol dioxygenase	Acquisition
	rny	Ribonuclease Y	Loss
	rsbU	Phosphoserine phosphatase RsbUC regulator of sigma subunit	Acquisition		Acquisition	Acquisition
	rsbV	Anti-sigma-B factor antagonist	Acquisition		Acquisition	Acquisition
	rsbW	Anti-sigma B factor RsbW	Acquisition		Acquisition	Acquisition
	rsp	AraC family transcriptional regulator Rsp	Loss		Loss	Loss
	rusA	Holliday junction resolvase RusA (prophage-encoded endonuclease)	Acquisition
	RxLR effector protein	RxLR effector protein			Loss
	sacC	Sucrose-6-phosphate hydrolase SacCC GH32 family	Acquisition		Acquisition	Acquisition
	salY	ABC-type antimicrobial peptide transport systemC permease component				Loss
	sarT	HTH-type transcriptional regulator SarT	Loss		Loss	Loss
	sarU	HTH-type transcriptional regulator SarU	Loss		Loss	Loss
	sarX	HTH-type transcriptional regulator SarX	Loss		Loss	Loss
	sbcC	Nuclease SbcCD subunit C	Acquisition
	Scaffolding protein	Scaffolding protein	Acquisition		Acquisition	Acquisition
	scb	Complement inhibitor SCIN-B			Loss	Loss
	sdrH	SdrH protein			Acquisition	Acquisition
	secB	Preprotein translocase subunit SecB			Loss	Loss
	seg	Staphylococcal enterotoxin type G	Loss
	sen	Mid2-like cell wall stress sensor domain protein	Loss
	Sensor histidine kinase	Sensor histidine kinase				Loss
	seo	Staphylococcal enterotoxin type O	Loss		Loss	Loss
	sepF	Cell division protein SepF	Acquisition
	serine hydrolase	Serine hydrolase			Loss
	seu	Pseudouridine synthase	Loss
	Signal peptide protein_ YSIRK family	Surface protein SasG			Loss
	S-methyl-5-thioribose-1-phosphate isomerase	S-methyl-5-thioribose-1-phosphate isomerase				Loss
	sodM	Superoxide dismutase [Mn/Fe] 2			Loss
	sph	Phosphoglycolate phosphatase	Acquisition
	splA	Serine protease SplA	Acquisition		Acquisition	Acquisition
	splB	Serine protease SplB	Acquisition		Acquisition	Acquisition
	splC	Serine protease SplC	Acquisition		Acquisition	Acquisition
	splF	Serine protease SplF	Acquisition		Acquisition	Acquisition
	spoIIM	Stage II sporulation protein SpoIIMC component of the engulfment complex				Loss
	spoIVCA	Site-specific DNA recombinase SpoIVCA/DNA invertase PinE			Loss
	Spore gernimation protein	Spore gernimation protein				Loss
	sprT	SprT family protein	Acquisition		Acquisition	Acquisition
	spxA	Transcriptional regulator SpxA			Loss	Loss
	srmB	ATP-dependent RNA helicase SrmB			Loss
	ssl13	Superantigen-like protein SSL13	Loss		Loss	Loss
	superantigen-like protein SSL12	Superantigen-like protein SSL12	Loss		Loss	Loss
	superantigen-like protein SSL14	Superantigen-like protein SSL14	Loss		Loss	Loss
	tACO1	YebC/PmpR family DNA-binding transcriptional regulator			Loss
	Tail assembly chaperone	Tail assembly chaperone	Acquisition		Acquisition	Acquisition
	tandem-type lipoprotein	Tandem-type lipoprotein			Loss
	terminase	PBSX family phage terminase large subunit	Acquisition		Acquisition	Acquisition
	tex	Transcriptional accessory protein Tex/SPT6	Acquisition		Acquisition	Acquisition
	tnpA	Transposase A from transposon Tn554	Acquisition		Acquisition	Acquisition
	tnpB	Transposase B from transposon PsiTn554	Acquisition		Acquisition	Acquisition
	tnpC	Transposase for transposon Tn554	Acquisition		Acquisition	Acquisition
	transcriptional regulator	Phage transcriptional regulator	Acquisition		Acquisition	Acquisition
	Transcriptional regulator_ y4mF family	Transcriptional regulator_ y4mF family	Loss
	Transmembrane protein	Transmembrane protein			Loss
	transposase	IS1182 family transposase			Acquisition
	trpS	Tryptophan--tRNA ligase				Loss
	tsaB	TRNA (adenosine(37)-N6)-threonylcarbamoyltransferase complex dimerization subunit type 1 TsaB	Acquisition		Acquisition	Acquisition
	tsaD	TRNA (adenosine(37)-N6)-threonylcarbamoyltransferase complex transferase subunit TsaD	Acquisition		Acquisition	Acquisition
	tsaE	TRNA (adenosine(37)-N6)-threonylcarbamoyltransferase complex ATPase subunit type 1 TsaE	Acquisition		Acquisition	Acquisition
	tusA	Sulfur carrier protein TusA (tRNA thiolationC molybdenum cofactor biosynthesis)	Acquisition		Acquisition	Acquisition
	Type I-B CRISPR-associated protein Cas8b/Csh1	Type I-B CRISPR-associated protein Cas8b/Csh1				Loss
	Type II toxin-antitoxin system Phd/YefM family antitoxin	Type II toxin-antitoxin system Phd/YefM family antitoxin	Acquisition		Acquisition
	Uncharacterized lipoprotein SAV2485	Uncharacterized lipoprotein SAV2485			Loss
	Uncharacterized protein SAV2481	Uncharacterized protein SAV2481			Loss
	Uncharacterized protein SAV2486	Uncharacterized protein SAV2486			Loss
	xkdX	XkdX family protein			Acquisition
	yafV	Hydrolase in agr operon			Acquisition	Acquisition
	ybhL	Integral membrane protein YbhLC putative Ca2+ regulatorC Bax inhibitor (BI-1)/TMBIM family	Loss		Loss	Loss
	ydbS	Uncharacterized membrane YdbSC contains bPH2 (bacterial pleckstrin-like proteiny) domain	Acquisition		Acquisition	Acquisition
	ydbT	Uncharacterized membrane YdbTC contains bPH2 (bacterial pleckstrin-like proteiny) domain	Acquisition		Acquisition	Acquisition
	ydcZ	DUF606 domain-containing protein			Loss	Loss
	ydfG	Uncharacterized oxidoreductase SAOUHSC_02778				Loss
	yedE	Uncharacterized membrane protein YedE/YeeEC contains two sulfur transport domains	Acquisition		Acquisition	Acquisition
	yesM	Sensor histidine kinase YesM	Acquisition		Acquisition	Acquisition
	yfcH	Epimerase family protein MW0731			Loss
	yfhO	Lipoteichoic acid-specific glycosyltransferase YfhO			Loss	Loss
	yggS	Pyridoxal 5'-phosphate homeostasis protein YggSC UPF0001 family	Acquisition
	yggT	Cytochrome b6 maturation protein CCB3/Ycf19 and related maturasesC YggT family	Acquisition
	ykaA	Phosphate transport regulator YkaAC distantly related to PhoUC UPF0111/DUF47 family	Loss		Loss	Loss
	ykfC	Retron St85 family RNA-directed DNA polymerase			Loss	Loss
	yoaA	DinG family ATP-dependent helicase YoaA	Acquisition			Acquisition
	ypbB	Uncharacterized conserved protein YpbBC contains C-terminal HTH domain	Acquisition
	yycO	Uncharacterized conserved protein YycOC NlpC/P60 family				Loss
	yzzA	General stress protein 26 (function unknown)			Loss	Loss

## Sheet: Table S3
	Table S3: PERMANOVA analyses of accessory genomes Jaccard dissimilarities between high epidemic success and low epidemic success isolates and between outbreak periods.
	Low vs High isolates
		Df	SumOfSqs	R2	F	Pr(>F)
		1	0.1908	0.04128	9.3007	0.001
	Residual	216	4.4322	0.95872
	Total	217	4.6231	1
	Early outbreak (2008-2010) vs late outbreak (2011-2012)
		Df	SumOfSqs	R2	F	Pr(>F)
	Period	1	0.653259	0.214505	45.0586	0.001
	Residual	165	2.39217	0.785495
	Total	166	3.04543	1
	Early outbreak (2008-2010) vs post-outbreak (2013-2018)
		Df	SumOfSqs	R2	F	Pr(>F)
	Period	1	0.44219	0.119224	22.7409	0.001
	Residual	168	3.26672	0.880776
	Total	169	3.70891	1
	Late outbreak (2011-2012) vs post-outbreak (2013-2018)
		Df	SumOfSqs	R2	F	Pr(>F)
	Period	1	0.605805	0.310295	43.6398	0.001
	Residual	97	1.34655	0.689705
	Total	98	1.95235	1

## Sheet: Table S4
	Table S4: random forest classification models parameters and metrics. Model parameters are results of fine tuning in order to obtain the best prediction power and quality mertrics. For virulence loci, resistance loci and pathogenicity islands loci datasets, predictors were considered complete if at least 95% of the loci was covered. MSE = Mean Standard Error.
		Quality metrics				Model parameters
	Dataset	OOB error	Precision	Recall	F1 score	Subset size (%)	mtry	ntree
	Total genome	12.39	0.91	0.88	0.89	25	120	700
	Virulence loci	32.57	0.96	0.64	0.77	100	16	400
	Resistance loci	30.73	0.98	0.65	0.78	100	6	600
	Pathogenicity islands loci	24.77	0.9	0.73	0.8	100	17	600
	Resistance mutations	39.91	1	0.59	0.74	100	2	200

## Sheet: Table S5
	Table S5: Importance of predictors in the Random Forest classification Model. The entire genome dataset was used as predictors, while epidemicity levels (as defined using Time-scaled haplotypic density values) were used as the response variable. For each gene, the correlation between the epidemicity level and the presence of the gene was assessed using a Fischer's exact test (Scoary). Adjusted p-…
	Gene	Mean Decrease Accuracy	Mean Decrease Gini	Adjusted p-value (BH)
	carboxypeptidase regulatory-like domain-containing protein	17.5621	4.7955	5.55e-06
	group_2986	9.35148	2.32241	1.45e-08
	hyperosmolarity resistance protein Ebh	8.32425	0.410141	0.194697
	group_1351	7.93062	2.34017	3.8e-09
	group_1350	7.58287	1.86154	3.8e-09
	RxLR effector protein	6.39875	0.995192	2.88e-08
	ykfC	6.3109	0.721647	2.45e-08
	Cell wall associated fibronectin-binding protein	6.05403	1.21486	0.0121553
	group_1091	6.02292	0.451082	0.227915
	rsp	5.78974	0.28191	0.00046281
	sdrE	5.65903	0.498491	0.566444
	group_539	5.6189	0.428578	0.191704
	group_521	5.43531	0.458906	0.00679303
	group_700	5.41938	1.11006	5.37e-07
	yzzA	5.16711	0.245414	0.0141645
	pdxS	5.15517	0.125916	0.0192931
	Uncharacterized protein SAV2481	5.15194	1.07381	2.71e-08
	group_1466	4.93846	0.0824917	0.0192931
	group_285	4.83742	0.52912	2.45e-08
	dppD	4.82098	0.77212	1.08e-05
	radA	4.52999	0.145472	0.0892833
	group_3271	4.50756	0.130716	0.111822
	group_3074	4.46525	0.11992	0.128923
	group_99	4.43973	0.466074	0.0230797
	cadC	4.30497	0.236455	0.0292409
	mcsA	4.20371	0.119345	0.0385562
	group_1657	4.19619	0.283843	0.0141645
	hsdS	4.19608	0.286183	0.000463092
	group_388	4.05657	0.136248	0.092377
	cadA	4.04443	0.0874433	0.00679303
	Oligopeptide ABC transporter ATP-binding protein	4.02689	0.502959	1.08e-05
	group_560	4.01279	0.347418	0.0056728
	group_3273	3.8531	0.120981	0.152793
	salY	3.8501	0.169925	13.6842
	nitroreductase family protein	3.84082	0.327147	2.71e-07
	hofE	3.8356	0.145861	0.0882545
	group_63	3.8053	0.433697	0.141833
	group_726	3.75235	0.16428	0.632048
	ddpA	3.74847	0.511378	2.91e-05
	group_1201	3.66296	0.204429	0.446019
	gntP	3.58113	0.241508	0.037897
	DUF1474 domain-containing protein	3.5625	0.251325	0.0114822
	helix-turn-helix domain-containing protein	3.56088	0.149992	5.06e-06
	group_1381	3.50655	0.447918	1.34e-07
	group_597	3.5014	0.141627	0.000170313
	group_1609	3.49494	0.0948879	0.569914
	group_254	3.49367	0.165165	0.325398
	group_671	3.47605	0.196706	0.18353
	group_1355	3.46118	0.179314	0.000245607
	fnbA	3.43555	0.199314	1
	group_1675	3.38242	0.289264	0.0157211
	group_490	3.35631	0.196415	0.362596
	S-methyl-5-thioribose-1-phosphate isomerase	3.29112	0.193399	0.000463092
	mpsB	3.26142	0.18382	0.551905
	Oxidoreductase	3.24993	0.163179	0.0333829
	ctsR	3.23786	0.1262	0.0269753
	group_1744	3.16301	0.323024	0.0740742
	group_118	3.1048	0.520735	5.89e-07
	group_949	3.0988	0.116405	13.6842
	group_948	3.06831	0.160583	13.6842
	menE	3.04957	0.0913311	0.00145658
	oppA	3.04589	0.310474	7.57e-05
	group_1484	3.02959	0.116028	0.237229
	group_150	3.02363	0.111179	0.342921
	spoIIM	3.01031	0.135441	13.6842
	trpS	2.99702	0.0765035	0.0200664
	group_643	2.9891	0.0827513	1
	Type I-B CRISPR-associated protein Cas8b/Csh1	2.97361	0.15888	0.0116051
	group_693	2.95141	0.0905831	0.0112724
	DNA primase	2.94151	0.230279	0.0157211
	sacC	2.93011	0.0709782	0.00576205
	group_126	2.92457	0.166999	0.00658514
	group_1608	2.91695	0.105346	0.569914
	DUF1024 domain-containing protein	2.89403	0.142425	0.569914
	group_339	2.88575	0.435755	1.71e-06
	Restriction endonuclease	2.87202	0.0577386	0.0200664
	group_1114	2.85889	0.0868279	0.0200664
	group_1027	2.83754	0.194933	0.000191115
	group_578	2.78942	0.070629	0.325398
	group_53	2.78203	0.263664	0.565826
	amino acid adenylation domain-containing protein	2.77802	0.0726054	0.0740742
	Peptidase family U32	2.77594	0.161173	0.0112724
	group_598	2.76965	0.0633062	7.66e-05
	seg	2.76331	0.110758	0.453982
	group_5	2.75858	0.192441	0.0114524
	group_1610	2.75038	0.0950962	0.513489
	divIVA	2.73471	0.136294	1
	DUF1413 domain-containing protein	2.70774	0.115675	0.000463092
	group_263	2.69164	0.0755561	0.049163
	group_640	2.68069	0.166542	1
	DUF1829 domain-containing protein	2.67437	0.0705308	1
	aminopeptidase	2.66207	0.0858086	0.00299342
	Phage resistance protein	2.65557	0.208866	0.0157211
	group_1519	2.65302	0.120227	0.414095
	group_770	2.62281	0.119023	1.97e-06
	group_1492	2.62203	0.140336	0.0116051
	Manganese superoxide dismutase Superoxide dismutase (Fe)	2.58742	0.0642558	0.569914
	ltrC	2.57483	0.0234297	1
	aRO8	2.55606	0.105428	0.0138271
	group_520	2.53185	0.0591517	0.0116051
	serine hydrolase	2.51742	0.0550098	0.0112596
	group_3335	2.50863	0.140621	0.00127757
	group_340	2.50815	0.336701	3.61e-06
	group_365	2.4998	0.134674	3.69e-05
	group_1110	2.48915	0.05444	0.0200664
	group_13	2.48279	0.195587	0.037897
	nifR	2.46091	0.103516	0.325398
	nei	2.44695	0.138038	0.0882545
	Multidrug resistance protein B	2.43296	0.188353	0.141833
	scb	2.37788	0.0673658	9.38e-07
	Uncharacterized protein SAV2486	2.37784	0.103835	0.00284046
	Fatty Acid Kinase A	2.36196	0.0841808	0.0740742
	hydroxymethylglutaryl-CoA synthase	2.34987	0.0672222	0.194697
	group_1041	2.31098	0.0650155	0.168969
	PBSX family phage terminase large subunit	2.3089	0.114822	0.414095
	group_1382	2.30884	0.100571	9.38e-07
	group_316	2.29633	0.543957	0.0541086
	group_47	2.29528	0.195029	0.237229
	group_1601	2.28778	0.100772	1.97e-06
	rny	2.25328	0.113307	0.325398
	phnC	2.21546	0.0407389	0.761034
	group_1248	2.21526	0.048416	0.00574869
	DUF3969 domain-containing protein	2.2014	0.0439921	0.0200664
	dut2	2.19348	0.0500872	1
	group_124	2.1472	0.126515	1
	spxA	2.14343	0.0428003	0.037897
	racA	2.13503	0.0384338	0.000511172
	group_354	2.13501	0.0248402	0.548922
	group_1581	2.13357	0.0724722	0.00158034
	group_855	2.12859	0.0686812	0.0200664
	vwb	2.11051	0.0620244	0.00253477
	nirB	2.09625	0.0968439	1
	tnp	2.03581	0.0781613	0.350223
	Branched-chain amino acid aminotransferase	2.02491	0.255827	0.325398
	group_1043	2.02444	0.0413777	1
	fabH	2.01948	0.0653094	6.84e-05
	group_1678	2.01636	0.0179481	0.396778
	group_1758	2.00534	0.211236	0.367016
	group_1264	2.00336	0.10557	0.191174
	opuBB	1.99994	0.0764129	2.10526
	blaR1	1.97867	0.0496748	0.00468639
	Spore gernimation protein	1.94768	0.169025	13.6842
	group_233	1.93454	0.0272038	0.467147
	DUF4887 domain-containing protein	1.9317	0.0552183	0.0812764
	group_329	1.91952	0.0158328	0.00574869
	proS	1.91514	0.206814	0.037897
	group_112	1.91503	0.066443	0.137643
	group_3179	1.90399	0.0303188	1
	group_251	1.90136	0.0895842	0.141833
	PolC-type DNA polymerase III	1.89596	0.0810294	0.0740742
	group_1562	1.89402	0.0594674	1.97e-05
	IstB-IS21 domain-containing protein	1.88409	0.0543867	0.396778
	Integral membrane protein	1.87716	0.00987961	1
	ORF038	1.87675	0.0242212	0.396778
	group_733	1.87672	0.122258	0.25069
	Scaffolding protein	1.86838	0.0393768	2.1e-05
	group_1760	1.86611	0.0334589	0.0740742
	group_1662	1.86594	0.0879544	0.377664
	group_164	1.86174	0.0548151	0.396778
	group_566	1.85204	0.379966	0.0740742
	phnE	1.84915	0.0926538	0.761034
	transcriptional regulator	1.83916	0.0479413	1.97e-05
	group_171	1.81787	0.0258407	0.454115
	group_119	1.81418	0.124837	1.98e-06
	group_377	1.7981	0.0779423	0.513519
	gpmI	1.79497	0.0570355	0.0812764
	secB	1.79487	0.0663045	1
	DUF4888 domain-containing protein	1.78526	0.0690174	1
	seu	1.78297	0.0827716	0.513489
	group_77	1.77571	0.090582	0.00540198
	group_1682	1.77135	0.0429908	0.396778
	Phage head morphogenesis protein	1.76125	0.0524009	3.05e-05
	ydfG	1.76049	0.0386554	0.000938353
	deoB	1.75813	0.0732189	0.761034
	deoR	1.75469	0.0144607	0.0812764
	37S ribosomal protein S35, mitochondrial	1.74793	0.0537868	1
	traG	1.73555	0.0281597	1
	group_1224	1.73435	0.051187	2.10526
	group_221	1.73428	0.0210141	0.466202
	putative autolysin SsaALP	1.73426	0.0115969	0.0112724
	group_1230	1.73374	0.0596975	2.10526
	30S ribosomal protein S18	1.73237	0.0405736	0.367016
	group_336	1.73209	0.0219429	0.0200664
	group_1561	1.71798	0.0780295	1.97e-05
	efb	1.71445	0.0499752	1.9e-06
	DUF1672 domain-containing protein	1.71169	0.0144171	0.455572
	group_1037	1.70686	0.0633803	0.0790925
	group_1777	1.70457	0.0232522	0.0196485
	DUF3269 domain-containing protein	1.70341	0.0352261	0.396778
	trsJ	1.68636	0.0311544	1
	group_364	1.67224	0.0530489	0.000536111
	group_1044	1.66891	0.100282	0.237229
	tnpB	1.66483	0.0282994	0.000170313
	dut	1.65537	0.069179	0.513519
	phage N-6-adenine-methyltransferase	1.6479	0.0313505	0.000463092
	group_1644	1.64411	0.0170921	1
	Tail assembly chaperone	1.63814	0.0831512	3.05e-05
	group_11	1.6346	0.17961	0.0334832
	pgk	1.63441	0.0506328	0.0812764
	group_3023	1.63247	0.0393039	0.0805998
	Type I site-specific deoxyribonuclease	1.62264	0.0613694	0.0334832
	yuzD	1.61935	0.013768	1
	group_1055	1.61268	0.0271061	0.359759
	group_769	1.60411	0.0707852	0.00039002
	Glutamate synthase [NADPH] large subunit	1.60195	0.0939619	0.569914
	Prophage L54a, replicative DNA helicase	1.60147	0.0201817	0.0196485
	lukD	1.60073	0.0426349	0.513519
	group_1548	1.59561	0.0193822	3.05e-05
	group_1666	1.59141	0.035737	0.271812
	group_1386	1.58521	0.0564268	1.9e-06
	group_479	1.57727	0.042572	0.0580714
	YolD-like family protein	1.5534	0.0888967	0.325398
	group_1580	1.54153	0.0475504	0.00448265
	Nucleoside 2-deoxyribosyltransferase	1.54116	0.0429912	0.396778
	group_1356	1.53978	0.0319202	0.00951713
	clpC	1.50548	0.0241013	0.194697
	tACO1	1.50544	0.125602	5.55e-06
	group_1708	1.49927	0.0256131	0.325398
	group_213	1.49581	0.0782087	0.169008
	Ring-cleavage extradiol dioxygenase	1.49401	0.0114344	0.396778
	sepF	1.48809	0.0499472	0.57819
	group_3261	1.48541	0.0122536	0.026114
	group_1648	1.48257	0.0471125	1
	Ribonuclease Y	1.45724	0.155083	0.0550413
	group_403	1.45032	0.101197	0.569914
	Endonuclease	1.42733	0.0636924	0.141833
	Single-stranded DNA-binding protein	1.41624	0.0316237	0.237229
	group_1693	1.41621	0.0294495	0.209563
	group_435	1.41612	0.0145638	0.0740742
	group_1048	1.41611	0.0283746	0.137643
	group_1643	1.41594	0.0145953	0.454115
	ybhL	1.41577	0.00811531	0.0010941
	group_247	1.41552	0.050914	0.220437
	trsA	1.4149	0.0246804	1
	group_218	1.41437	0.01303	0.325398
	group_1680	1.41337	0.0247265	0.396778
	Pribosyltran domain-containing protein	1.41185	0.0292212	2.1e-05
	yfcH	1.41139	0.0227312	0.0740742
	dltD	1.40936	0.00972682	1
	group_1029	1.40196	0.0206893	0.000389153
	group_1464	1.38528	0.00908948	0.00299342
	group_1653	1.37501	0.0446477	1
	group_559	1.37384	0.0246156	0.114861
	tpiA	1.3616	0.0302118	0.0812764
	superantigen-like protein SSL12	1.35221	0.0197846	0.0200664
	transposase	1.3499	0.0439637	0.00185449
	group_1014	1.34337	0.020947	1.97e-05
	group_104	1.33969	0.0688986	0.546471
	rEP	1.33747	0.0804483	0.00215305
	gntT	1.33515	0.0286728	0.00342282
	group_1695	1.33415	0.0244031	0.367016
	group_1525	1.33378	0.0160737	1
	group_26	1.32644	0.0915673	0.0465169
	group_268	1.31708	0.0274237	8.52e-06
	mcsB	1.31172	0.0423714	0.194697
	group_200	1.31135	0.0272057	0.0193679
	trsL	1.30623	0.0315309	1
	Phage PVL protein	1.30421	0.0259044	0.513489
	putative HNHc nuclease	1.28629	0.0451195	0.513489
	yutE	1.27558	0.00907036	1
	ypbB	1.27227	0.032103	1
	group_3236	1.25422	0.0352037	0.0805998
	sbcC	1.25346	0.017939	0.396778
	Capsid protein	1.23055	0.0410262	2.1e-05
	terminase	1.22483	0.0427638	1.97e-05
	Doubtful CDS No database matches	1.21884	0.266583	0.008996
	group_1013	1.21783	0.0296588	1.97e-05
	pEBP	1.2142	0.0267422	1
	group_1560	1.2039	0.0246678	3.05e-05
	dltX	1.20128	0.010681	0.0200664
	rusA	1.18202	0.025312	0.396778
	mbpX	1.17689	0.0494167	0.00139968
	group_1733	1.17209	0.0586408	1
	group_548	1.17077	0.0568067	5.01e-05
	group_1738	1.16774	0.026716	0.00363844
	group_381	1.16461	0.0248215	0.523003
	pgcA	1.14549	0.114886	0.434368
	group_1647	1.13659	0.00830645	1
	group_3194	1.13498	0.0389939	0.0223803
	aminotransferase class I/II-fold pyridoxal phosphate-dependent enzyme	1.1203	0.19864	0.214971
	group_226	1.1187	0.0171382	1
	pgeF	1.10986	0.035954	0.57819
	yedE	1.1048	0.00894087	0.00555081
	Glyoxalase/bleomycin resistance protein/dioxygenase superfamily protein (Fragment 2)	1.10316	0.0422755	0.396778
	group_1626	1.09785	0.0113742	0.761034
	2,3-butanediol dehydrogenase	1.08809	0.0670028	1
	group_1567	1.0876	0.0114602	0.0022789
	group_1586	1.08552	0.0415716	0.0812764
	group_755	1.07802	0.114607	0.237229
	orf53	1.06012	0.0342399	1
	group_300	1.05815	0.124477	1
	group_1192	1.05454	0.163764	0.325398
	tusA	1.0533	0.0403266	0.0103246
	IS3 family transposase	1.04904	0.0824229	0.0200664
	group_3017	1.03531	0.0372245	0.0223803
	group_1068	1.01816	0.0357234	0.00145658
	araC	1.00072	0.0128688	inf
	sqr	1.00072	0.0205419	1
	group_1327	1.00072	0.0182702	1
	NifU-like protein	1.00072	0.00851951	1
	phnD	1.00072	0.0316966	0.761034
	group_219	1.00072	0.0345469	0.513489
	ribU	1.00072	0.0051522	0.513489
	ebp	1.00072	0.0252757	0.454115
	group_477	1.00072	0.0290659	0.237229
	DUF805 domain-containing protein	1.00072	0.0141247	0.141833
	eap	1.00072	0.00534136	0.141833
	msrA2	1.00072	0.00256161	0.141833
	DUF2977 domain-containing protein	1.00072	0.0212595	0.0550413
	group_836	1.00072	0.00190476	0.0200664
	group_1831	1.00072	0.002322	0.0200664
	group_780	1.00072	0.0153918	0.0116051
	group_503	1.00072	0.0172136	0.00574869
	group_348	1.00072	0.00434533	0.00574869
	atl	1.00072	0.00860864	0.00574869
	agrA	1.00072	0.0136932	0.00448265
	group_174	1.00072	0.0521944	0.00427448
	Sensor histidine kinase	1.00072	0.00865886	0.00185449
	group_172	1.00072	0.0144108	0.00185449
	Phi ETA-like protein	1.00072	0.00654762	0.000463092
	DUF3899 domain-containing protein	1.00072	0.0359943	0.000128844
	group_302	1.00072	0.00274486	3.61e-05
	group_1551	1.00072	0.0174394	3.05e-05
	orf47	0.958753	0.0414733	0.402066
	CI repressor-like protein	0.951531	0.0488558	0.0740742
	group_210	0.949625	0.0444126	0.325398
	group_773	0.934972	0.17581	0.242336
	group_1606	0.922606	0.0166347	1
	hrcA	0.854405	0.105808	0.0610437
	group_916	0.838851	0.0493598	0.0912115
	DUF2929 domain-containing protein	0.798773	0.0279976	0.000389153
	seo	0.770101	0.0147438	0.00034967
	group_1690	0.751227	0.0505207	0.0710721
	Tape measure protein	0.744012	0.051061	1
	esaE	0.725145	0.0317292	1
	Head-tail connector protein	0.698377	0.0128438	1
	csoR	0.697503	0.0518647	0.325398
	group_297	0.645212	0.0855679	0.325398
	DNA primase, phage- or plasmid-associated	0.625258	0.0368622	1
	group_71	0.617425	0.061067	0.0556303
	DUF4355 domain-containing protein	0.610593	0.040944	0.516981
	group_1550	0.591785	0.0113074	3.05e-05
	amtB	0.590384	0.0369927	8.41e-05
	eno	0.562581	0.0296224	0.396778
	srmB	0.5605	0.0863711	0.00461909
	Poly(Glycerol-phosphate) alpha-glucosyltransferase	0.547359	0.13524	1
	group_1523	0.536317	0.0222164	0.402066
	lukE	0.535134	0.0123605	0.569914
	group_1522	0.517238	0.102035	1
	group_3131	0.51002	0.0741694	0.00688487
	group_1564	0.509815	0.122809	6.22e-05
	group_465	0.477221	0.100124	0.037897
	group_666	0.465793	0.0474943	0.0333829
	group_293	0.450085	0.129897	0.0881003
	ORF023	0.426627	0.0520729	1
	deoxyribose-phosphate aldolase	0.361888	0.0229894	1
	group_1623	0.35815	0.0459964	0.0774169
	LPD7 domain-containing protein	0.349769	0.0166977	1
	group_265	0.347479	0.0726658	0.0200664
	group_355	0.346868	0.0316045	0.0912115
	traC	0.328737	0.0157483	1
	tsaE	0.279154	0.0273511	0.0022789
	Cadmium resistance protein	0.27551	0.060845	0.0805998
	group_425	0.256398	0.0189341	0.513519
	Abi family protein	0.215743	0.0313788	0.141833
	DEAD/DEAH box helicase family protein	0.20994	0.13023	0.506858
	group_383	0.206211	0.191527	0.345096
	group_1621	0.202389	0.0199156	0.0774169
	Rho termination factor N-terminal domain-containing protein	0.198207	0.0310997	3.05e-05
	Peptidase	0.184367	0.0270669	0.516981
	group_244	0.178422	0.115451	0.206728
	Aspartate racemase	0.146369	0.0292168	0.0114524
	oriT	0.0964382	0.0316294	1
	tsaD	0.0940727	0.0199322	0.0022789
	group_3064	0.0592266	0.0321735	0.00215305
	group_1650	0.051705	0.0142391	0.325398
	group_1544	0.0367205	0.0229824	1
	4-hydroxy-2-ketovalerate aldolase	0.0355032	0.0303311	0.00634412
	HTH-17 domain-containing protein	0	0.00923334	0.0200664
	DnaB-2 domain-containing protein	0	0.00190476	0.0196485
	group_1167	0	0	inf
	group_1225	0	0.0392059	2.10526
	group_1665	0	0.00342857	1
	group_341	0	0.0554347	1
	graS	0	0.00757107	1
	group_1239	0	0.00734951	1
	cps2a	0	0	1
	cstA	0	0.017964	1
	group_1251	0	0	1
	group_591	0	0.0151071	0.396778
	group_149	0	0.00257046	0.367016
	group_292	0	0.00707911	0.367016
	group_685	0	0.0169485	0.288385
	group_90	0	0.00992674	0.243911
	superantigen-like protein SSL3	0	0	0.237229
	group_648	0	0.0214672	0.237229
	group_1184	0	0.00238842	0.141833
	cmk	0	0.00494505	0.0550413
	Cassette chromosome recombinase B1	0	0.013466	0.0333829
	group_1206	0	0.00417151	0.0200664
	yoaA	0	0.0107981	0.0200664
	ORF020	0	0	0.0196485
	ykaA	0	0.00509028	0.0147891
	group_123	0	0.00214286	0.0116051
	LSM domain protein	0	0	0.0112724
	group_1683	0	0.00680272	0.000938353
	fabF	0	0.0106541	6.84e-05
	NUMOD1 domain-containing protein	0	0.00190476	3.05e-05
	group_1555	0	0.00568254	3.05e-05
	Spore coat protein	-0.00756541	0.0403678	0.0656367
	yafV	-0.00905477	0.0450001	0.00331651
	Phage-related cell wall hydrolase	-0.0179	0.0144491	0.0550413
	group_177	-0.0341173	0.256284	0.300792
	Uncharacterized lipoprotein SAV2485	-0.0427852	0.0353719	0.00951713
	group_436	-0.0498342	0.0333699	0.237229
	Lipase	-0.0784374	0.0299659	0.00951713
	ileS	-0.0882167	0.0034127	0.396778
	group_663	-0.147644	0.00159803	0.325398
	srrB	-0.1778	0.0720383	1
	group_3035	-0.208158	0.249962	0.0539437
	SpA IgG-binding domain protein	-0.272399	0.0406529	0.357552
	group_1781	-0.369422	0.00380952	0.000463092
	rnaY	-0.374765	0.0352612	1
	ylmH	-0.378291	0.110191	1
	dabA	-0.413158	0.0279146	0.237229
	group_3213	-0.426994	0.0398631	0.164005
	DUF1381 domain-containing protein	-0.454691	0.0548146	1
	ddl	-0.457367	0.0412346	0.193202
	sasG	-0.460587	0.0484101	1
	group_3034	-0.476215	0.0403388	1
	DUF1828 domain-containing protein	-0.502265	0.0155844	0.569914
	group_3047	-0.518177	0.078899	0.209563
	group_615	-0.544012	0.0539155	0.141833
	rnr	-0.555804	0.00741284	0.396778
	group_1517	-0.55928	0.0577021	1
	DUF2483 domain-containing protein	-0.573782	0.0270508	0.325398
	group_551	-0.629915	0.0261113	0.121937
	CD225/dispanin family protein	-0.63961	0.0270929	0.0333829
	alcohol dehydrogenase catalytic domain-containing protein	-0.719856	0.0776106	0.0503509
	group_154	-0.745994	0.0191508	0.325398
	sigB	-0.761514	0.00943188	0.201965
	Uncharacterized conserved protein YacL, contains PIN and TRAM domains	-0.897255	0.155676	1
	HIRAN domain-containing protein	-0.943662	0.0256007	0.0774169
	flp	-1.00072	0.041258	2.10526
	group_1529	-1.00072	0.0159236	1
	group_1630	-1.00072	0.00357143	0.761034
	group_14	-1.00072	0.0334492	0.288385
	group_1670	-1.00072	0.00944289	0.0131759
	DUF378 domain-containing protein	-1.00072	0.017899	0.000938353
	lytN	-1.00072	0.00542857	0.000938353
	group_1778	-1.00072	0.0118586	0.000463092
	group_1546	-1.04641	0.0443241	0.565218
	group_1671	-1.05528	0.0406471	0.0656367
	sprT	-1.10811	0.0211177	0.0132007
	group_3043	-1.11902	0.0332089	0.0131743
	group_3095	-1.14093	0.0772325	0.0223803
	group_687	-1.21432	0.0494164	1
	Lmo0850 family protein	-1.26971	0.0229456	0.361296
	uup	-1.34116	0.00571429	0.513489
	group_3016	-1.39006	0.0714236	0.0200664
	group_1689	-1.41171	0.0401043	0.0912115
	group_303	-1.4149	0.0194047	1
	group_1659	-1.41624	0.0294111	0.220437
	group_201	-1.51397	0.0408142	1
	emp	-1.64278	0.0216359	0.0116051
	sarS	-1.66984	0.0177065	0.0912115
	Phage portal protein	-1.76721	0.0341571	0.149628
	abc-f	-1.97694	0.0193923	0.0132007
